# Supplementary material for: {μ-[2-(Dimethyl­amino)phen­yl](2-fluoro­phen­yl)methano­lato}penta­methyl­dialuminum(III)
Source: Acta Crystallogr Sect E Struct Rep Online. 2009 Apr 25;65(Pt 5):m577. doi: 10.1107/S1600536809012252 (PMC2977619; doi:10.1107/S1600536809012252)
Supplement: Supplementary file 1 [file e-65-0m577-sup1.cif]

##############################################################################
###                                                                        ###
###        Electronic paper (Acta Crystallographica Section E)             ###
###                                                                        ###
##############################################################################
#                                                                            #
# This CIF contains the data in a paper accepted for publication in Acta     #
# Crystallographica Section E. It conforms to the requirements of Notes      #
# for Authors for Section E, and has been peer reviewed under the auspices   #
# of the IUCr Commission on Journals.                                        #
#                                                                            #
# Full details of the Crystallographic Information File format               #
# are given in the paper "The Crystallographic Information File (CIF):       #
# a New Standard Archive File for Crystallography" by S. R. Hall, F. H.      #
# Allen and I. D. Brown [Acta Cryst. (1991), A47, 655-685].                  #
#                                                                            #
# The current version of the core CIF dictionary is obtainable from          #
# ftp://ftp.iucr.org/pub/cif_core.dic. The current version number is 2.4.    #
#                                                                            #
# Software is freely available for graphical display of the structure(s) in  #
# this CIF.  For information consult the CIF home page http://www.iucr.org/  #
# cif/home.html                                                              #
#                                                                            #
# This file may be used for bona fide research purposes within the           #
# scientific community so long as proper attribution is given to the journal # 
# article from which it was obtained.                                        #
#                                                                            #
##############################################################################
                                             
data_global
_audit_creation_method     SHELXL-97
_journal_date_recd_electronic     2009-03-02
_journal_date_accepted     2009-04-01
_journal_name_full     'Acta Crystallographica, Section E'
_journal_year     2009
_journal_volume     65
_journal_issue      5
_journal_page_first     m577
_journal_page_last     m577
_journal_paper_category     QM
_journal_coeditor_code     TK2388
_publ_contact_author_name     'Dr. Ying Mu'
_publ_contact_author_address
;
State Key Laboratory of Supramolecular Structure and Materials
School of Chemistry
Jilin University
Changchun 130012
People's republic of China
;
_publ_contact_author_email     ymu@jlu.edu.cn
_publ_contact_author_fax     '86 431 85193421'
_publ_contact_author_phone     '86 431 85168376'
_publ_section_title
;\
{\m-[2-(Dimethylamino)phenyl](2-fluorophenyl)methanolato}\
pentamethyldialuminum(III)
;
loop_
    _publ_author_name
    _publ_author_footnote
    _publ_author_address
    'Gao, Aihong' .
;
State Key Laboratory of Supramolecular Structures and Materials
School of Chemistry
Jilin University
Changchun 130012
People's Republic of China
;
    'Su, Qing' .
;
School of Chemistry
Jilin University
Changchun 130012
People's Republic of China
;
    'Mu, Ying' .
;
State Key Laboratory of Supramolecular Structures and Materials
School of Chemistry
Jilin University
Changchun 130012
People's Republic of China
;
data_I
_chemical_name_systematic
;
{\m-[2-(Dimethylamino)phenyl](2-
fluorophenyl)methanolato}pentamethyldialuminum(III)
;
_chemical_name_common     ?
_chemical_formula_moiety     'C20 H30 Al2 F N O'
_chemical_formula_sum     'C20 H30 Al2 F N O'
_chemical_formula_iupac     '[Al2 (C H3)5 (C15 H15 F N O)]'
_chemical_formula_weight     373.41
_chemical_melting_point     'not measured'
_symmetry_cell_setting     Orthorhombic
_symmetry_space_group_name_H-M     'P 21 21 21'
_symmetry_space_group_name_HALL     'P 2ac 2ab'
loop_
    _symmetry_equiv_pos_as_xyz
    'x, y, z'
    '-x+1/2, -y, z+1/2'
    '-x, y+1/2, -z+1/2'
    'x+1/2, -y+1/2, -z'
_cell_length_a     9.1089(7)
_cell_length_b     13.1601(10)
_cell_length_c     18.3443(15)
_cell_angle_alpha     90
_cell_angle_beta     90
_cell_angle_gamma     90
_cell_volume     2199.0(3)
_cell_formula_units_Z     4
_cell_measurement_reflns_used     4318
_cell_measurement_theta_min     1.9
_cell_measurement_theta_max     26.4
_cell_measurement_temperature     295(2)
_exptl_crystal_description     block
_exptl_crystal_colour     yellow
_exptl_crystal_size_max     0.21
_exptl_crystal_size_mid     0.13
_exptl_crystal_size_min     0.11
_exptl_crystal_density_diffrn     1.128
_exptl_crystal_density_meas     ?
_exptl_crystal_density_method     'not measured'
_exptl_crystal_F_000     800
_exptl_absorpt_coefficient_mu     0.147
_exptl_absorpt_correction_type     multi-scan
_exptl_absorpt_process_details     '(SADABS; Bruker, 2001)'
_exptl_absorpt_correction_T_min     0.970
_exptl_absorpt_correction_T_max     0.984
_exptl_special_details
;
;
_diffrn_ambient_temperature     295(2)
_diffrn_radiation_type     MoK\a
_diffrn_radiation_wavelength     0.71073
_diffrn_radiation_source     'fine-focus sealed tube'
_diffrn_radiation_monochromator     graphite
_diffrn_measurement_device_type     'Bruker SMART CCD area-detector'
_diffrn_measurement_method     '\f and \w'
_diffrn_detector_area_resol_mean     '9.00 cm'
_diffrn_reflns_number     12338
_diffrn_reflns_av_R_equivalents     0.039
_diffrn_reflns_av_sigmaI/netI     0.046
_diffrn_reflns_theta_min     1.90
_diffrn_reflns_theta_max     26.0
_diffrn_reflns_theta_full     26.0
_diffrn_measured_fraction_theta_max     0.996
_diffrn_measured_fraction_theta_full     0.996
_diffrn_reflns_limit_h_min     -9
_diffrn_reflns_limit_h_max     11
_diffrn_reflns_limit_k_min     -16
_diffrn_reflns_limit_k_max     13
_diffrn_reflns_limit_l_min     -22
_diffrn_reflns_limit_l_max     22
_diffrn_standards_number     0
_diffrn_standards_interval_count     0
_diffrn_standards_interval_time     0
_diffrn_standards_decay_%     0
_refine_special_details
;
 Refinement of F^2^ against ALL reflections.  The weighted R-factor wR and
 goodness of fit S are based on F^2^, conventional R-factors R are based
 on F, with F set to zero for negative F^2^. The threshold expression of
 F^2^ > 2sigma(F^2^) is used only for calculating R-factors(gt) etc. and is
 not relevant to the choice of reflections for refinement.  R-factors based
 on F^2^ are statistically about twice as large as those based on F, and R-
 factors based on ALL data will be even larger.
;
_reflns_number_total     4318
_reflns_number_gt     3641
_reflns_threshold_expression     I>2\s(I)
_refine_ls_structure_factor_coef     Fsqd
_refine_ls_matrix_type     full
_refine_ls_R_factor_all     0.068
_refine_ls_R_factor_gt     0.055
_refine_ls_wR_factor_gt     0.122
_refine_ls_wR_factor_ref     0.130
_refine_ls_goodness_of_fit_ref     1.09
_refine_ls_restrained_S_all     1.09
_refine_ls_number_reflns     4318
_refine_ls_number_parameters     233
_refine_ls_number_restraints     0
_refine_ls_hydrogen_treatment     constr
_refine_ls_weighting_scheme     calc
_refine_ls_weighting_details
                 'calc w=1/[\s^2^(Fo^2^)+(0.0726P)^2^] where P=(Fo^2^+2Fc^2^)/3'
_atom_sites_solution_hydrogens     geom
_atom_sites_solution_primary     direct
_atom_sites_solution_secondary     difmap
_refine_ls_shift/su_max     ?
_refine_ls_shift/su_max_lt     0.001
_refine_ls_shift/su_mean     0.000
_refine_diff_density_max     0.65
_refine_diff_density_min     -0.17
_refine_ls_extinction_method     none
_refine_ls_extinction_coef     ?
_refine_ls_abs_structure_details     ?
_refine_ls_abs_structure_Flack     ?
loop_
    _atom_type_symbol
    _atom_type_description
    _atom_type_scat_dispersion_real
    _atom_type_scat_dispersion_imag
    _atom_type_scat_source
    'C' 'C' 0.0033 0.0016
                         'International Tables Vol C Tables 4.2.6.8 and 6.1.1.4'
    'H' 'H' 0.0000 0.0000
                         'International Tables Vol C Tables 4.2.6.8 and 6.1.1.4'
    'N' 'N' 0.0061 0.0033
                         'International Tables Vol C Tables 4.2.6.8 and 6.1.1.4'
    'O' 'O' 0.0106 0.0060
                         'International Tables Vol C Tables 4.2.6.8 and 6.1.1.4'
    'F' 'F' 0.0171 0.0103
                         'International Tables Vol C Tables 4.2.6.8 and 6.1.1.4'
    'Al' 'Al' 0.0645 0.0514
                         'International Tables Vol C Tables 4.2.6.8 and 6.1.1.4'
_computing_data_collection     'SMART (Bruker, 1998)'
_computing_cell_refinement     'SAINT (Bruker, 1998)'
_computing_data_reduction     'SAINT (Bruker, 1998)'
_computing_structure_solution     'SHELXS97 (Sheldrick, 2008)'
_computing_structure_refinement     'SHELXL97 (Sheldrick, 2008)'
_computing_molecular_graphics     'SHELXTL (Sheldrick, 2008)'
_computing_publication_material     'SHELXTL (Sheldrick, 2008)'
loop_
    _atom_site_type_symbol
    _atom_site_label
    _atom_site_fract_x
    _atom_site_fract_y
    _atom_site_fract_z
    _atom_site_U_iso_or_equiv
    _atom_site_adp_type
    _atom_site_calc_flag
    _atom_site_refinement_flags
    _atom_site_occupancy
    _atom_site_disorder_assembly
    _atom_site_disorder_group
    Al Al1 1.10860(9) 0.46062(7) 0.20698(4) 0.0355(2) Uani d . 1 . .
    Al Al2 0.88654(11) 0.37629(6) 0.08119(5) 0.0394(2) Uani d . 1 . .
    C C1 0.7128(3) 0.5518(2) 0.04877(15) 0.0376(6) Uani d . 1 . .
    C C2 0.6729(4) 0.6132(3) -0.00967(18) 0.0564(9) Uani d . 1 . .
    H H2 0.6312 0.5839 -0.0509 0.068 Uiso calc R 1 . .
    C C3 0.6939(5) 0.7156(3) -0.00766(19) 0.0622(11) Uani d . 1 . .
    H H3 0.6659 0.7555 -0.0471 0.075 Uiso calc R 1 . .
    C C4 0.7561(5) 0.7600(3) 0.05242(19) 0.0570(10) Uani d . 1 . .
    H H4 0.7724 0.8298 0.0535 0.068 Uiso calc R 1 . .
    C C5 0.7942(4) 0.7009(2) 0.11100(17) 0.0433(7) Uani d . 1 . .
    H H5 0.8360 0.7315 0.1517 0.052 Uiso calc R 1 . .
    C C6 0.7722(3) 0.5967(2) 0.11129(15) 0.0349(6) Uani d . 1 . .
    C C7 0.8237(3) 0.5385(2) 0.17944(14) 0.0312(6) Uani d . 1 . .
    H H7 0.8830 0.5865 0.2077 0.037 Uiso calc R 1 . .
    C C8 0.7058(3) 0.4993(2) 0.23137(14) 0.0326(6) Uani d . 1 . .
    C C9 0.5929(3) 0.5616(2) 0.25606(15) 0.0376(7) Uani d . 1 . .
    C C10 0.4867(3) 0.5293(3) 0.30503(17) 0.0490(8) Uani d . 1 . .
    H H10 0.4127 0.5732 0.3200 0.059 Uiso calc R 1 . .
    C C11 0.4926(4) 0.4320(3) 0.33089(18) 0.0519(9) Uani d . 1 . .
    H H11 0.4211 0.4092 0.3631 0.062 Uiso calc R 1 . .
    C C12 0.6030(4) 0.3679(3) 0.30967(17) 0.0492(8) Uani d . 1 . .
    H H12 0.6075 0.3022 0.3281 0.059 Uiso calc R 1 . .
    C C13 0.7082(3) 0.4015(2) 0.26058(16) 0.0391(7) Uani d . 1 . .
    H H13 0.7827 0.3573 0.2467 0.047 Uiso calc R 1 . .
    C C14 0.5573(4) 0.4087(3) 0.0817(2) 0.0515(8) Uani d . 1 . .
    H H14A 0.5575 0.4322 0.1312 0.077 Uiso calc R 1 . .
    H H14B 0.5498 0.3359 0.0810 0.077 Uiso calc R 1 . .
    H H14C 0.4752 0.4376 0.0563 0.077 Uiso calc R 1 . .
    C C15 0.6867(5) 0.4024(3) -0.03245(18) 0.0603(10) Uani d . 1 . .
    H H15A 0.5921 0.4194 -0.0520 0.090 Uiso calc R 1 . .
    H H15B 0.6991 0.3299 -0.0330 0.090 Uiso calc R 1 . .
    H H15C 0.7620 0.4334 -0.0615 0.090 Uiso calc R 1 . .
    C C16 1.0316(4) 0.4098(3) 0.00634(19) 0.0651(11) Uani d . 1 . .
    H H16A 1.0177 0.4788 -0.0093 0.098 Uiso calc R 1 . .
    H H16B 1.0197 0.3650 -0.0345 0.098 Uiso calc R 1 . .
    H H16C 1.1286 0.4021 0.0261 0.098 Uiso calc R 1 . .
    C C17 0.8374(5) 0.2368(2) 0.1079(2) 0.0615(10) Uani d . 1 . .
    H H17A 0.9130 0.2096 0.1387 0.092 Uiso calc R 1 . .
    H H17B 0.8296 0.1962 0.0646 0.092 Uiso calc R 1 . .
    H H17C 0.7455 0.2360 0.1334 0.092 Uiso calc R 1 . .
    C C18 1.1997(4) 0.3299(3) 0.17878(19) 0.0558(9) Uani d . 1 . .
    H H18A 1.1376 0.2749 0.1938 0.084 Uiso calc R 1 . .
    H H18B 1.2937 0.3236 0.2020 0.084 Uiso calc R 1 . .
    H H18C 1.2121 0.3279 0.1268 0.084 Uiso calc R 1 . .
    C C19 1.0612(3) 0.4677(3) 0.31239(15) 0.0426(7) Uani d . 1 . .
    H H19A 0.9969 0.5243 0.3212 0.064 Uiso calc R 1 . .
    H H19B 1.1500 0.4764 0.3398 0.064 Uiso calc R 1 . .
    H H19C 1.0136 0.4060 0.3272 0.064 Uiso calc R 1 . .
    C C20 1.1980(4) 0.5841(3) 0.1655(2) 0.0576(10) Uani d . 1 . .
    H H20A 1.1874 0.5833 0.1134 0.086 Uiso calc R 1 . .
    H H20B 1.3004 0.5862 0.1779 0.086 Uiso calc R 1 . .
    H H20C 1.1498 0.6430 0.1850 0.086 Uiso calc R 1 . .
    F F1 0.5848(2) 0.65789(13) 0.23063(10) 0.0526(5) Uani d . 1 . .
    N N1 0.6977(3) 0.4407(2) 0.04485(13) 0.0419(6) Uani d . 1 . .
    O O1 0.92059(19) 0.45697(14) 0.15974(9) 0.0319(4) Uani d . 1 . .
loop_
    _atom_site_aniso_label
    _atom_site_aniso_U_11
    _atom_site_aniso_U_22
    _atom_site_aniso_U_33
    _atom_site_aniso_U_12
    _atom_site_aniso_U_13
    _atom_site_aniso_U_23
    Al1 0.0302(4) 0.0426(5) 0.0336(4) 0.0007(4) -0.0021(4) 0.0045(3)
    Al2 0.0461(5) 0.0358(5) 0.0363(4) 0.0089(4) -0.0048(4) -0.0070(3)
    C1 0.0364(15) 0.0405(17) 0.0358(14) 0.0091(14) -0.0039(12) 0.0024(12)
    C2 0.064(2) 0.064(2) 0.0409(17) 0.013(2) -0.0107(16) 0.0046(15)
    C3 0.086(3) 0.052(2) 0.049(2) 0.018(2) -0.004(2) 0.0183(17)
    C4 0.078(3) 0.0336(18) 0.059(2) 0.0099(18) 0.0115(19) 0.0106(15)
    C5 0.0482(19) 0.0369(17) 0.0449(16) 0.0039(15) 0.0052(15) 0.0023(13)
    C6 0.0342(15) 0.0350(16) 0.0355(14) 0.0051(13) 0.0041(12) 0.0003(12)
    C7 0.0328(14) 0.0279(13) 0.0331(13) 0.0020(12) -0.0032(11) -0.0063(11)
    C8 0.0262(15) 0.0406(15) 0.0311(13) 0.0002(12) -0.0038(11) -0.0040(11)
    C9 0.0395(17) 0.0361(16) 0.0371(14) 0.0012(14) -0.0048(14) -0.0040(12)
    C10 0.0313(16) 0.067(2) 0.0489(18) 0.0017(16) 0.0049(14) -0.0135(17)
    C11 0.0396(18) 0.069(2) 0.0469(18) -0.0107(17) 0.0071(15) 0.0043(17)
    C12 0.052(2) 0.0467(18) 0.0488(18) -0.0114(17) -0.0033(16) 0.0061(13)
    C13 0.0352(16) 0.0389(17) 0.0433(16) -0.0003(13) -0.0017(13) -0.0010(13)
    C14 0.0427(18) 0.051(2) 0.061(2) -0.0049(15) -0.0136(16) -0.0063(16)
    C15 0.071(3) 0.066(2) 0.0437(18) 0.009(2) -0.0214(18) -0.0159(16)
    C16 0.063(2) 0.093(3) 0.0397(18) 0.023(2) 0.0042(17) -0.0035(19)
    C17 0.074(3) 0.0376(19) 0.073(2) 0.0052(17) -0.020(2) -0.0111(16)
    C18 0.049(2) 0.068(2) 0.0507(19) 0.0196(18) -0.0025(16) 0.0013(17)
    C19 0.0427(17) 0.0503(19) 0.0349(15) 0.0009(15) -0.0037(12) -0.0006(13)
    C20 0.047(2) 0.062(2) 0.063(2) -0.0124(18) -0.0082(17) 0.0220(18)
    F1 0.0529(12) 0.0404(10) 0.0646(11) 0.0095(8) 0.0089(10) -0.0038(8)
    N1 0.0441(15) 0.0428(15) 0.0387(13) 0.0033(12) -0.0117(12) -0.0068(11)
    O1 0.0298(10) 0.0329(10) 0.0331(9) 0.0040(8) -0.0009(7) -0.0037(7)
_geom_special_details
;
 All esds (except the esd in the dihedral angle between two l.s. planes)
 are estimated using the full covariance matrix.  The cell esds are taken
 into account individually in the estimation of esds in distances, angles
 and torsion angles; correlations between esds in cell parameters are only
 used when they are defined by crystal symmetry.  An approximate (isotropic)
 treatment of cell esds is used for estimating esds involving l.s. planes.
;
loop_
    _geom_bond_atom_site_label_1
    _geom_bond_atom_site_label_2
    _geom_bond_site_symmetry_2
    _geom_bond_distance
    _geom_bond_publ_flag
    Al1 O1 . 1.9200(19) ?
    Al1 C20 . 1.971(3) ?
    Al1 C18 . 1.978(3) ?
    Al1 C19 . 1.984(3) ?
    Al2 O1 . 1.8165(19) ?
    Al2 C17 . 1.952(4) ?
    Al2 C16 . 1.956(4) ?
    Al2 N1 . 2.030(3) ?
    C1 C2 . 1.391(4) ?
    C1 C6 . 1.399(4) ?
    C1 N1 . 1.471(4) ?
    C2 C3 . 1.361(5) ?
    C2 H2 . 0.9300 ?
    C3 C4 . 1.370(5) ?
    C3 H3 . 0.9300 ?
    C4 C5 . 1.372(4) ?
    C4 H4 . 0.9300 ?
    C5 C6 . 1.386(4) ?
    C5 H5 . 0.9300 ?
    C6 C7 . 1.540(4) ?
    C7 O1 . 1.435(3) ?
    C7 C8 . 1.525(4) ?
    C7 H7 . 0.9800 ?
    C8 C9 . 1.391(4) ?
    C8 C13 . 1.395(4) ?
    C9 F1 . 1.352(3) ?
    C9 C10 . 1.387(4) ?
    C10 C11 . 1.366(5) ?
    C10 H10 . 0.9300 ?
    C11 C12 . 1.369(5) ?
    C11 H11 . 0.9300 ?
    C12 C13 . 1.387(4) ?
    C12 H12 . 0.9300 ?
    C13 H13 . 0.9300 ?
    C14 N1 . 1.506(4) ?
    C14 H14A . 0.9600 ?
    C14 H14B . 0.9600 ?
    C14 H14C . 0.9600 ?
    C15 N1 . 1.508(4) ?
    C15 H15A . 0.9600 ?
    C15 H15B . 0.9600 ?
    C15 H15C . 0.9600 ?
    C16 H16A . 0.9600 ?
    C16 H16B . 0.9600 ?
    C16 H16C . 0.9600 ?
    C17 H17A . 0.9600 ?
    C17 H17B . 0.9600 ?
    C17 H17C . 0.9600 ?
    C18 H18A . 0.9600 ?
    C18 H18B . 0.9600 ?
    C18 H18C . 0.9600 ?
    C19 H19A . 0.9600 ?
    C19 H19B . 0.9600 ?
    C19 H19C . 0.9600 ?
    C20 H20A . 0.9600 ?
    C20 H20B . 0.9600 ?
    C20 H20C . 0.9600 ?
loop_
    _geom_angle_atom_site_label_1
    _geom_angle_atom_site_label_2
    _geom_angle_atom_site_label_3
    _geom_angle_site_symmetry_1
    _geom_angle_site_symmetry_3
    _geom_angle
    _geom_angle_publ_flag
    O1 Al1 C20 . . 102.42(12) ?
    O1 Al1 C18 . . 103.56(13) ?
    C20 Al1 C18 . . 116.26(16) ?
    O1 Al1 C19 . . 104.29(11) ?
    C20 Al1 C19 . . 115.31(16) ?
    C18 Al1 C19 . . 112.79(14) ?
    O1 Al2 C17 . . 112.96(14) ?
    O1 Al2 C16 . . 108.04(14) ?
    C17 Al2 C16 . . 122.89(17) ?
    O1 Al2 N1 . . 99.28(10) ?
    C17 Al2 N1 . . 106.28(15) ?
    C16 Al2 N1 . . 104.34(14) ?
    C2 C1 C6 . . 119.1(3) ?
    C2 C1 N1 . . 121.1(3) ?
    C6 C1 N1 . . 119.8(2) ?
    C3 C2 C1 . . 121.2(3) ?
    C3 C2 H2 . . 119.4 ?
    C1 C2 H2 . . 119.4 ?
    C2 C3 C4 . . 120.2(3) ?
    C2 C3 H3 . . 119.9 ?
    C4 C3 H3 . . 119.9 ?
    C3 C4 C5 . . 119.5(3) ?
    C3 C4 H4 . . 120.2 ?
    C5 C4 H4 . . 120.2 ?
    C4 C5 C6 . . 121.9(3) ?
    C4 C5 H5 . . 119.1 ?
    C6 C5 H5 . . 119.1 ?
    C5 C6 C1 . . 118.1(3) ?
    C5 C6 C7 . . 116.8(3) ?
    C1 C6 C7 . . 125.0(2) ?
    O1 C7 C8 . . 109.7(2) ?
    O1 C7 C6 . . 110.8(2) ?
    C8 C7 C6 . . 117.5(2) ?
    O1 C7 H7 . . 106.0 ?
    C8 C7 H7 . . 106.0 ?
    C6 C7 H7 . . 106.0 ?
    C9 C8 C13 . . 115.5(3) ?
    C9 C8 C7 . . 121.7(2) ?
    C13 C8 C7 . . 122.7(2) ?
    F1 C9 C10 . . 118.2(3) ?
    F1 C9 C8 . . 118.7(3) ?
    C10 C9 C8 . . 123.1(3) ?
    C11 C10 C9 . . 119.0(3) ?
    C11 C10 H10 . . 120.5 ?
    C9 C10 H10 . . 120.5 ?
    C10 C11 C12 . . 120.5(3) ?
    C10 C11 H11 . . 119.8 ?
    C12 C11 H11 . . 119.8 ?
    C11 C12 C13 . . 119.7(3) ?
    C11 C12 H12 . . 120.1 ?
    C13 C12 H12 . . 120.1 ?
    C12 C13 C8 . . 122.2(3) ?
    C12 C13 H13 . . 118.9 ?
    C8 C13 H13 . . 118.9 ?
    N1 C14 H14A . . 109.5 ?
    N1 C14 H14B . . 109.5 ?
    H14A C14 H14B . . 109.5 ?
    N1 C14 H14C . . 109.5 ?
    H14A C14 H14C . . 109.5 ?
    H14B C14 H14C . . 109.5 ?
    N1 C15 H15A . . 109.5 ?
    N1 C15 H15B . . 109.5 ?
    H15A C15 H15B . . 109.5 ?
    N1 C15 H15C . . 109.5 ?
    H15A C15 H15C . . 109.5 ?
    H15B C15 H15C . . 109.5 ?
    Al2 C16 H16A . . 109.5 ?
    Al2 C16 H16B . . 109.5 ?
    H16A C16 H16B . . 109.5 ?
    Al2 C16 H16C . . 109.5 ?
    H16A C16 H16C . . 109.5 ?
    H16B C16 H16C . . 109.5 ?
    Al2 C17 H17A . . 109.5 ?
    Al2 C17 H17B . . 109.5 ?
    H17A C17 H17B . . 109.5 ?
    Al2 C17 H17C . . 109.5 ?
    H17A C17 H17C . . 109.5 ?
    H17B C17 H17C . . 109.5 ?
    Al1 C18 H18A . . 109.5 ?
    Al1 C18 H18B . . 109.5 ?
    H18A C18 H18B . . 109.5 ?
    Al1 C18 H18C . . 109.5 ?
    H18A C18 H18C . . 109.5 ?
    H18B C18 H18C . . 109.5 ?
    Al1 C19 H19A . . 109.5 ?
    Al1 C19 H19B . . 109.5 ?
    H19A C19 H19B . . 109.5 ?
    Al1 C19 H19C . . 109.5 ?
    H19A C19 H19C . . 109.5 ?
    H19B C19 H19C . . 109.5 ?
    Al1 C20 H20A . . 109.5 ?
    Al1 C20 H20B . . 109.5 ?
    H20A C20 H20B . . 109.5 ?
    Al1 C20 H20C . . 109.5 ?
    H20A C20 H20C . . 109.5 ?
    H20B C20 H20C . . 109.5 ?
    C1 N1 C14 . . 109.6(2) ?
    C1 N1 C15 . . 112.6(2) ?
    C14 N1 C15 . . 105.8(3) ?
    C1 N1 Al2 . . 108.64(17) ?
    C14 N1 Al2 . . 117.10(19) ?
    C15 N1 Al2 . . 103.0(2) ?
    C7 O1 Al2 . . 122.10(15) ?
    C7 O1 Al1 . . 114.61(15) ?
    Al2 O1 Al1 . . 121.66(10) ?
