# Supplementary material for: {μ-[2-(Dimethyl­amino)phen­yl](2-fluoro­phen­yl)methano­lato}penta­methyl­dialuminum(III)
Source: Acta Crystallogr Sect E Struct Rep Online. 2009 Apr 25;65(Pt 5):m577. doi: 10.1107/S1600536809012252 (PMC2977619; doi:10.1107/S1600536809012252)
Supplement: Supplementary file 2 [file e-65-0m577-Isup2.hkl]

# 
# h,k,l, Fc-squared, Fo-squared, sigma(Fo-squared) and status flag 
# 
data_I
_shelx_title ' glAl1 in P2(1)2(1)2(1)' 
_shelx_refln_list_code          4 
_shelx_F_calc_maximum      149.84 
_exptl_crystal_F_000       800.00 
_reflns_d_resolution_high  0.8096 
 
loop_ 
 _symmetry_equiv_pos_as_xyz 
 'x, y, z' 
 '-x+1/2, -y, z+1/2' 
 '-x, y+1/2, -z+1/2' 
 'x+1/2, -y+1/2, -z' 
 
_cell_length_a     9.1089 
_cell_length_b    13.1601 
_cell_length_c    18.3443 
_cell_angle_alpha  90.000 
_cell_angle_beta   90.000 
_cell_angle_gamma  90.000 
 
_shelx_F_squared_multiplier     1.000 
 
loop_ 
 _refln_index_h 
 _refln_index_k 
 _refln_index_l 
 _refln_F_squared_calc 
 _refln_F_squared_meas 
 _refln_F_squared_sigma 
 _refln_observed_status 
   2   0   0     4914.75     7102.08    101.53 o 
   4   0   0      457.39      516.60     11.87 o 
   6   0   0      685.26      845.07     18.83 o 
   8   0   0       76.14       91.58     17.23 o 
  10   0   0     1171.71     1296.87     60.02 o 
   1   1   0    20335.27    24012.14    342.26 o 
   2   1   0      458.71      462.01     10.72 o 
   3   1   0      249.94      275.52      5.95 o 
   4   1   0      262.84      277.96      5.83 o 
   5   1   0        7.26       12.68      2.71 o 
   6   1   0      701.08      650.16     12.74 o 
   7   1   0        0.16       -3.93      3.93 o 
   8   1   0        0.84       -6.95      6.95 o 
   9   1   0      472.22      468.62     23.68 o 
  10   1   0       20.47        2.91      9.94 o 
  11   1   0        8.65       23.72     12.14 o 
   0   2   0    22450.92    26492.97    469.00 o 
   1   2   0     3565.62     3737.05     42.37 o 
   2   2   0     4295.96     5477.39     80.22 o 
   3   2   0       50.40       64.47      3.23 o 
   4   2   0        8.07        6.01      1.84 o 
   5   2   0     4200.49     4446.88    129.15 o 
   6   2   0      122.45      139.43      9.02 o 
   7   2   0       27.95       24.32      5.85 o 
   8   2   0        3.66        1.21      7.59 o 
   9   2   0      103.01       99.36     13.94 o 
  10   2   0      252.53      255.08     20.00 o 
  11   2   0       16.08       16.01     13.73 o 
   1   3   0      510.04      445.86      8.29 o 
   2   3   0      840.99      755.77     10.62 o 
   3   3   0     6138.96     7166.54    105.76 o 
   4   3   0      167.10      201.54      8.83 o 
   5   3   0        6.03       12.84      3.02 o 
   6   3   0      306.47      308.66     12.57 o 
   7   3   0      737.47      788.13     18.52 o 
   8   3   0       40.25       44.11      6.70 o 
   9   3   0       41.63       42.41     11.21 o 
  10   3   0        8.98       -2.43      9.38 o 
  11   3   0       48.46       60.02     14.13 o 
   0   4   0     1118.83     1045.14     23.65 o 
   1   4   0      815.02      916.93     17.08 o 
   2   4   0      160.49      144.38      7.33 o 
   3   4   0      367.48      377.86      8.12 o 
   4   4   0      422.01      445.03     13.32 o 
   5   4   0     2756.50     2810.12     48.76 o 
   6   4   0       83.36      115.78      9.29 o 
   7   4   0       12.56       11.45      5.97 o 
   8   4   0       16.87       21.16      6.06 o 
   9   4   0       87.44       78.89     15.31 o 
  10   4   0        1.34        2.49     10.96 o 
   1   5   0     2238.31     2643.97     36.81 o 
   2   5   0     1849.68     1630.05     24.23 o 
   3   5   0      706.34      727.05     11.38 o 
   4   5   0      261.41      190.78      9.41 o 
   5   5   0        4.90        4.35      5.27 o 
   6   5   0      357.78      322.75     18.90 o 
   7   5   0      302.63      298.40     14.58 o 
   8   5   0        1.56        8.26      5.51 o 
   9   5   0        6.69       -3.66      7.75 o 
  10   5   0       19.37       21.67     12.12 o 
   0   6   0     3545.50     4364.60     83.22 o 
   1   6   0      590.30      593.75     12.56 o 
   2   6   0      494.52      535.95     11.50 o 
   3   6   0      122.62      118.77      4.43 o 
   4   6   0      299.82      272.71     14.05 o 
   5   6   0      419.60      417.92     15.02 o 
   6   6   0       21.01       14.92      6.92 o 
   7   6   0      279.06      262.56     14.07 o 
   8   6   0        0.29       -4.87      4.87 o 
   9   6   0       57.55       46.18      9.76 o 
  10   6   0        2.67        4.15     10.88 o 
   1   7   0        0.07       13.27      3.93 o 
   2   7   0     1051.14      876.36     16.64 o 
   3   7   0      832.84      714.97     19.78 o 
   4   7   0      229.72      226.80     11.72 o 
   5   7   0       75.56       64.61      8.33 o 
   6   7   0      438.67      426.07     16.85 o 
   7   7   0      108.61      111.09     10.80 o 
   8   7   0        9.37       11.60      5.71 o 
   9   7   0       18.29       18.01      8.91 o 
  10   7   0        7.69       16.95      9.83 o 
   0   8   0       64.70       72.63      8.63 o 
   1   8   0     2770.54     2845.76     42.33 o 
   2   8   0       27.82       16.48      4.15 o 
   3   8   0      141.00      121.69     11.85 o 
   4   8   0      154.98      135.33     12.88 o 
   5   8   0      101.28      100.15      9.80 o 
   6   8   0        0.10        0.27      6.45 o 
   7   8   0      377.90      387.48     17.45 o 
   8   8   0       89.57      110.12     11.67 o 
   9   8   0      119.43      136.62     12.14 o 
   1   9   0      271.67      265.98     10.18 o 
   2   9   0       57.53       65.46      5.94 o 
   3   9   0        0.22       -1.85      6.16 o 
   4   9   0       15.00       16.46      8.54 o 
   5   9   0       42.03       62.92     15.02 o 
   6   9   0      100.52      105.92     10.72 o 
   7   9   0       27.44       30.20      8.50 o 
   8   9   0        2.89       -6.04     12.94 o 
   9   9   0        1.34       18.79      6.45 o 
   0  10   0      561.76      484.79     48.47 o 
   1  10   0      678.18      694.42     18.29 o 
   2  10   0      238.66      219.45      9.61 o 
   3  10   0       13.73       16.56      8.16 o 
   4  10   0      381.24      372.33     20.74 o 
   5  10   0       28.91       20.77      9.64 o 
   6  10   0      173.85      170.68     21.18 o 
   7  10   0        0.75      -10.41     10.41 o 
   8  10   0       31.79       31.23     14.29 o 
   1  11   0        0.00       -2.42      4.52 o 
   2  11   0       82.60       91.48     12.54 o 
   3  11   0       43.28       35.45     10.04 o 
   4  11   0       20.56       39.10     10.32 o 
   5  11   0       34.12       31.04     14.12 o 
   6  11   0       33.93       26.11     11.64 o 
   7  11   0       11.88       14.07     10.85 o 
   8  11   0       17.00       13.85     11.19 o 
   0  12   0      534.05      501.50     45.13 o 
   1  12   0        2.71       -3.62      4.66 o 
   2  12   0       77.17       83.10     12.37 o 
   3  12   0       33.14       23.81      8.82 o 
   4  12   0      625.06      662.46     38.37 o 
   5  12   0        2.26        1.35      7.13 o 
   6  12   0       25.49       11.97     15.16 o 
   7  12   0      134.17      142.64     18.47 o 
   1  13   0       95.72       66.86     13.66 o 
   2  13   0      121.83      124.31     14.56 o 
   3  13   0       62.51       81.49     13.31 o 
   4  13   0        1.85       20.53      9.31 o 
   5  13   0       12.88       38.39     17.62 o 
   6  13   0       30.39       43.08     13.35 o 
   0  14   0      248.43      275.77     17.61 o 
   1  14   0       77.88      126.06     43.51 o 
   2  14   0        0.24       -0.80      7.68 o 
   3  14   0       81.42      118.68     15.77 o 
   4  14   0       31.11       49.63     23.54 o 
   5  14   0       41.03       54.54     10.74 o 
   1  15   0      106.93      153.77     16.30 o 
   2  15   0       16.13       22.68      8.58 o 
   3  15   0       32.51       38.22     20.05 o 
   4  15   0       16.85       30.10      9.25 o 
   1  16   0       49.83       80.71     15.57 o 
   1   0   1      133.22      198.34      4.64 o 
   2   0   1      582.23      657.04      9.54 o 
   3   0   1     5730.70     7422.46     83.07 o 
   4   0   1      947.67     1064.93     14.02 o 
   5   0   1      373.55      460.98      8.56 o 
   6   0   1     1381.03     1492.54     20.04 o 
   7   0   1        1.21       -0.67      4.63 o 
   8   0   1       55.29       74.07     11.34 o 
   9   0   1        0.49       -4.10      7.39 o 
  10   0   1        1.97       11.38      9.30 o 
  11   0   1        0.33       -7.95      8.94 o 
 -11   1   1        8.51        4.73      9.91 o 
 -10   1   1        9.60       23.15     20.06 o 
  -9   1   1      208.66      250.31     18.37 o 
  -8   1   1      579.76      655.46     43.64 o 
  -7   1   1      116.91      131.55     10.78 o 
  -6   1   1        0.65        3.85      3.22 o 
  -5   1   1     1033.01     1185.23     23.95 o 
  -4   1   1      907.80      933.94     12.65 o 
  -3   1   1      546.62      651.87     13.36 o 
  -2   1   1     8284.41    10362.91    272.65 o 
  -1   1   1     1652.27     1979.18     31.61 o 
   0   1   1       31.07       20.28      1.39 o 
   1   1   1     1652.27     2018.75     23.23 o 
   2   1   1     8284.41    10167.80    233.82 o 
   3   1   1      546.62      641.18     18.31 o 
   4   1   1      907.80      920.21     13.70 o 
   5   1   1     1033.01     1166.39     18.39 o 
   6   1   1        0.65        1.01      2.65 o 
   7   1   1      116.91      129.86      7.46 o 
   8   1   1      579.75      642.66     25.47 o 
   9   1   1      208.66      233.66     37.19 o 
  10   1   1        9.60       -7.78      7.78 o 
  11   1   1        8.51       12.76     10.15 o 
 -11   2   1        5.57        2.57     10.73 o 
 -10   2   1       78.77       73.43     14.04 o 
  -9   2   1        7.89        4.94      9.23 o 
  -8   2   1       83.33       91.73     12.02 o 
  -7   2   1       98.38      104.88      7.79 o 
  -6   2   1      102.12      115.18      7.20 o 
  -5   2   1     3131.34     3820.95     54.16 o 
  -4   2   1      543.57      638.37     14.65 o 
  -3   2   1     1039.07     1107.97     40.41 o 
  -2   2   1     1323.03     1416.83     24.38 o 
  -1   2   1      312.77      370.97      5.71 o 
   0   2   1     1963.02     1849.94     24.60 o 
   1   2   1      312.77      357.53      5.83 o 
   2   2   1     1323.03     1488.90     24.28 o 
   3   2   1     1039.07     1127.56     33.43 o 
   4   2   1      543.57      646.95     10.34 o 
   5   2   1     3131.34     3835.75     54.14 o 
   6   2   1      102.12      117.54      8.04 o 
   7   2   1       98.38      107.82      7.51 o 
   8   2   1       83.33      109.62     10.30 o 
   9   2   1        7.89       -6.00      8.63 o 
  10   2   1       78.77       99.73     14.87 o 
  11   2   1        5.57       -5.94      9.94 o 
 -11   3   1       16.61        9.79     12.61 o 
 -10   3   1      103.61      106.99     15.34 o 
  -9   3   1       89.18      100.00     13.81 o 
  -8   3   1       90.57      102.94      8.40 o 
  -7   3   1       94.20       90.68      7.60 o 
  -6   3   1      358.70      355.86     11.60 o 
  -5   3   1       37.24       43.78      3.68 o 
  -4   3   1      224.84      230.96      6.83 o 
  -3   3   1      519.22      497.06     12.63 o 
  -2   3   1      488.12      531.36      9.54 o 
  -1   3   1       72.53       74.16      3.67 o 
   0   3   1     4768.94     4584.33     58.72 o 
   1   3   1       72.53       73.57      3.51 o 
   2   3   1      488.12      510.41      9.77 o 
   3   3   1      519.22      513.24     12.77 o 
   4   3   1      224.84      235.97      9.50 o 
   5   3   1       37.24       44.39      5.83 o 
   6   3   1      358.70      362.94     13.70 o 
   7   3   1       94.20       86.93      7.69 o 
   8   3   1       90.57       97.79     12.12 o 
   9   3   1       89.18       83.08     13.13 o 
  10   3   1      103.61      106.63     15.20 o 
  11   3   1       16.61       -4.97      9.98 o 
 -10   4   1      138.64      119.56     16.09 o 
  -9   4   1      149.16      151.21     15.92 o 
  -8   4   1      182.89      179.44     10.33 o 
  -7   4   1      155.03      144.12      9.00 o 
  -6   4   1      948.49      923.99     19.94 o 
  -5   4   1      854.84      940.38     21.92 o 
  -4   4   1      610.71      545.95     15.04 o 
  -3   4   1       22.52       16.96      4.25 o 
  -2   4   1     2298.38     2323.07     29.13 o 
  -1   4   1     3167.77     3422.89     45.70 o 
   0   4   1     1513.25     1457.20     21.57 o 
   1   4   1     3167.77     3467.11     45.73 o 
   2   4   1     2298.38     2320.09     28.57 o 
   3   4   1       22.52       22.02      2.28 o 
   4   4   1      610.71      563.79     15.20 o 
   5   4   1      854.84      916.31     21.79 o 
   6   4   1      948.49      979.12     23.63 o 
   7   4   1      155.03      159.15     10.71 o 
   8   4   1      182.89      197.14     10.57 o 
   9   4   1      149.16      150.25     12.98 o 
  10   4   1      138.64      130.90     35.46 o 
 -10   5   1       15.15        6.39      9.56 o 
  -9   5   1      108.11      112.47     11.85 o 
  -8   5   1       83.79       82.44      9.05 o 
  -7   5   1      364.05      379.46     13.55 o 
  -6   5   1      185.46      211.25     11.68 o 
  -5   5   1      367.45      335.61     13.24 o 
  -4   5   1      109.98      105.36      7.52 o 
  -3   5   1      472.79      421.19      8.31 o 
  -2   5   1      852.31      879.57     13.36 o 
  -1   5   1      456.35      476.52     10.23 o 
   0   5   1       48.98       50.85      3.77 o 
   1   5   1      456.35      475.40     13.70 o 
   2   5   1      852.31      882.17     15.03 o 
   3   5   1      472.79      418.75      7.90 o 
   4   5   1      109.98      123.29      8.01 o 
   5   5   1      367.45      340.43     29.60 o 
   6   5   1      185.46      206.64     11.65 o 
   7   5   1      364.05      343.64     15.33 o 
   8   5   1       83.79       76.06      7.90 o 
   9   5   1      108.11      120.01     12.77 o 
  10   5   1       15.15       16.98     13.82 o 
 -10   6   1        1.57       -2.27     18.09 o 
  -9   6   1        1.17       -2.89      5.60 o 
  -8   6   1       11.47       16.75      6.21 o 
  -7   6   1       65.69       58.87      8.11 o 
  -6   6   1      413.65      373.11     15.44 o 
  -5   6   1      270.51      227.02     11.79 o 
  -4   6   1      123.32      108.56      8.77 o 
  -3   6   1      201.27      170.33      5.20 o 
  -2   6   1      708.00      705.21     13.77 o 
  -1   6   1      748.78      717.88     14.15 o 
   0   6   1        4.92       -2.92      2.92 o 
   1   6   1      748.78      715.42     14.24 o 
   2   6   1      708.00      714.11     13.85 o 
   3   6   1      201.27      164.59      5.23 o 
   4   6   1      123.32      106.05     13.59 o 
   5   6   1      270.51      247.29     12.46 o 
   6   6   1      413.65      374.42     15.58 o 
   7   6   1       65.69       62.42      8.84 o 
   8   6   1       11.47        8.53      7.00 o 
   9   6   1        1.17       -3.86      5.44 o 
  10   6   1        1.57        6.02      9.37 o 
 -10   7   1        2.50       -8.80      8.80 o 
  -9   7   1       95.14       97.79      9.78 o 
  -8   7   1       10.78       -0.33      7.65 o 
  -7   7   1       76.10       85.30      9.99 o 
  -6   7   1       74.46       67.05      8.82 o 
  -5   7   1      122.50      115.89     11.18 o 
  -4   7   1      156.66      139.49      9.39 o 
  -3   7   1     1128.59     1069.94     18.42 o 
  -2   7   1      159.06      168.34      6.94 o 
  -1   7   1     2786.71     2784.85     40.61 o 
   0   7   1       11.83        4.07      3.29 o 
   1   7   1     2786.71     2771.26     40.48 o 
   2   7   1      159.06      157.32      6.73 o 
   3   7   1     1128.59     1037.37     18.40 o 
   4   7   1      156.66      146.71     16.90 o 
   5   7   1      122.50      113.67      9.67 o 
   6   7   1       74.46       64.84      8.95 o 
   7   7   1       76.10       82.70      9.87 o 
   8   7   1       10.78       15.45      7.52 o 
   9   7   1       95.14       95.46      9.78 o 
  10   7   1        2.50        7.05      8.96 o 
  -9   8   1        6.94        8.71      6.55 o 
  -8   8   1       57.21       58.80      8.48 o 
  -7   8   1      102.44      107.39     11.08 o 
  -6   8   1      165.52      173.96     11.81 o 
  -5   8   1       30.08       28.33      7.28 o 
  -4   8   1      246.71      215.16     11.37 o 
  -3   8   1       75.78       86.40     10.68 o 
  -2   8   1      826.14      762.82     16.16 o 
  -1   8   1       12.07        5.47      4.66 o 
   0   8   1      317.45      259.20     10.66 o 
   1   8   1       12.07       10.71      4.23 o 
   2   8   1      826.14      786.13     16.18 o 
   3   8   1       75.78       81.08      7.03 o 
   4   8   1      246.71      225.97     15.57 o 
   5   8   1       30.08       18.01      9.39 o 
   6   8   1      165.52      148.83     11.61 o 
   7   8   1      102.44      112.80     10.96 o 
   8   8   1       57.21       62.74     15.00 o 
   9   8   1        6.94       16.10      6.49 o 
  -9   9   1       78.92       58.95     13.07 o 
  -8   9   1      160.73      176.55     13.78 o 
  -7   9   1        8.87        2.15      6.99 o 
  -6   9   1      149.09      147.35     11.71 o 
  -5   9   1       19.20       24.37      9.12 o 
  -4   9   1      268.87      267.92     22.44 o 
  -3   9   1       18.09       17.99      9.11 o 
  -2   9   1      364.94      338.01     10.99 o 
  -1   9   1       52.04       48.57      5.75 o 
   0   9   1      142.75      129.85      7.69 o 
   1   9   1       52.04       47.99      5.81 o 
   2   9   1      364.94      330.67     10.84 o 
   3   9   1       18.09       12.24      8.22 o 
   4   9   1      268.88      285.84     17.49 o 
   5   9   1       19.20       13.25      8.25 o 
   6   9   1      149.09      173.27     16.35 o 
   7   9   1        8.87        3.75      6.93 o 
   8   9   1      160.73      188.56     14.28 o 
   9   9   1       78.92       77.17     16.84 o 
  -8  10   1      118.87      136.53     17.29 o 
  -7  10   1      136.51      124.05     16.47 o 
  -6  10   1      501.91      469.89     24.78 o 
  -5  10   1       17.62       27.99      9.78 o 
  -4  10   1      566.78      496.87     25.55 o 
  -3  10   1      216.66      214.60     16.23 o 
  -2  10   1       52.25       56.40     11.55 o 
  -1  10   1       35.26       40.01      5.86 o 
   0  10   1      580.73      507.50     14.91 o 
   1  10   1       35.26       40.12      5.93 o 
   2  10   1       52.26       50.46      6.11 o 
   3  10   1      216.66      196.18     15.26 o 
   4  10   1      566.78      551.11     24.57 o 
   5  10   1       17.62        3.48     17.66 o 
   6  10   1      501.91      424.63     23.73 o 
   7  10   1      136.51      136.52     16.01 o 
   8  10   1      118.87      109.28     20.94 o 
  -8  11   1       97.49      109.41     16.69 o 
  -7  11   1       59.21       61.51     19.20 o 
  -6  11   1      185.63      169.26     19.20 o 
  -5  11   1      385.33      390.32     22.69 o 
  -4  11   1      112.79       92.75     13.73 o 
  -3  11   1      102.26       85.84     12.41 o 
  -2  11   1      102.52       84.94     16.63 o 
  -1  11   1      122.11      123.98      8.69 o 
   0  11   1        8.70       10.78      4.65 o 
   1  11   1      122.11      132.60      9.59 o 
   2  11   1      102.52      115.14     13.22 o 
   3  11   1      102.26      100.81     13.18 o 
   4  11   1      112.79      112.48     20.49 o 
   5  11   1      385.33      376.73     43.59 o 
   6  11   1      185.63      179.97     18.25 o 
   7  11   1       59.21       79.22     14.45 o 
   8  11   1       97.49       90.31     24.87 o 
  -7  12   1       22.43       16.55     11.23 o 
  -6  12   1       49.01       49.72     12.06 o 
  -5  12   1      182.42      169.68     17.05 o 
  -4  12   1      133.74      119.11     15.01 o 
  -3  12   1      130.57      153.36     15.78 o 
  -2  12   1      183.28      182.67     23.58 o 
  -1  12   1      544.34      556.50     16.12 o 
   0  12   1       56.87       55.86      6.95 o 
   1  12   1      544.34      547.26     16.18 o 
   2  12   1      183.28      166.37     31.19 o 
   3  12   1      130.57      111.87     14.10 o 
   4  12   1      133.74      108.17     14.61 o 
   5  12   1      182.42      218.21     18.86 o 
   6  12   1       49.01       39.65     12.47 o 
   7  12   1       22.43       35.28     12.95 o 
  -6  13   1       79.76       88.07     14.95 o 
  -5  13   1       47.42       63.34     14.51 o 
  -4  13   1       43.33       71.12     13.39 o 
  -3  13   1       51.82       51.27     11.07 o 
  -2  13   1       70.81       65.10     11.99 o 
  -1  13   1      133.59      164.77     21.32 o 
   0  13   1        5.80        4.07      5.44 o 
   1  13   1      133.59      146.64     14.89 o 
   2  13   1       70.81       82.15     12.67 o 
   3  13   1       51.82       62.36     12.14 o 
   4  13   1       43.33       55.74     16.76 o 
   5  13   1       47.42       63.22     18.68 o 
   6  13   1       79.76      100.16     16.70 o 
  -5  14   1       60.28       77.52     11.85 o 
  -4  14   1       77.01       99.47     16.24 o 
  -3  14   1      101.66      139.36     28.02 o 
  -2  14   1       29.54       41.14      9.78 o 
  -1  14   1      241.14      264.76     30.57 o 
   0  14   1      115.26      163.78     12.11 o 
   1  14   1      241.14      271.27     18.40 o 
   2  14   1       29.54       44.90     11.53 o 
   3  14   1      101.66      108.17     14.46 o 
   4  14   1       77.01      100.29     16.06 o 
   5  14   1       60.28       63.46     11.23 o 
  -4  15   1       48.50       80.53     12.31 o 
  -3  15   1       18.62       30.01      8.69 o 
  -2  15   1       32.94       71.14     12.82 o 
  -1  15   1       12.49       19.79      9.02 o 
   1  15   1       12.49       16.45      8.88 o 
   2  15   1       32.94       54.11     11.40 o 
   3  15   1       18.62       23.45      7.75 o 
   4  15   1       48.50       62.09     11.05 o 
   1  16   1       10.33       12.51      8.11 o 
   0   0   2     2744.99     3264.57     58.43 o 
   1   0   2     8274.20    10566.77    232.29 o 
   2   0   2     4562.75     5613.93    110.02 o 
   3   0   2      773.40     1010.07     14.07 o 
   4   0   2     1271.71     1687.38     22.26 o 
   5   0   2      746.23      847.77     19.41 o 
   6   0   2      772.12      837.76     13.51 o 
   7   0   2        7.49        4.50      5.03 o 
   8   0   2        5.23       -0.43      7.63 o 
   9   0   2        0.04        3.63      8.69 o 
  10   0   2      285.06      293.88     20.91 o 
  11   0   2       11.68        6.18     13.85 o 
 -11   1   2       66.54       81.01     15.15 o 
 -10   1   2       91.69      105.98     15.10 o 
  -9   1   2       64.58       91.80     13.64 o 
  -8   1   2       32.90       36.28      9.84 o 
  -7   1   2      115.33      129.81      7.90 o 
  -6   1   2      674.88      736.91     14.55 o 
  -5   1   2     1159.45     1227.81     27.14 o 
  -4   1   2     1787.32     2008.37     26.22 o 
  -3   1   2      227.14      238.04      6.25 o 
  -2   1   2     4060.01     5157.12     85.68 o 
  -1   1   2     3697.75     4007.25     59.06 o 
   0   1   2    12723.04    15258.77    215.91 o 
   1   1   2     3697.75     4007.84     38.13 o 
   2   1   2     4060.01     5269.09     96.10 o 
   3   1   2      227.14      249.51      8.43 o 
   4   1   2     1787.32     1972.68     33.68 o 
   5   1   2     1159.45     1221.83     24.09 o 
   6   1   2      674.88      754.12     13.42 o 
   7   1   2      115.33      131.67     10.90 o 
   8   1   2       32.90       44.78      9.91 o 
   9   1   2       64.58       79.17     12.40 o 
  10   1   2       91.69      110.06     16.53 o 
  11   1   2       66.54       88.35     26.17 o 
 -11   2   2       22.00       20.02     19.57 o 
 -10   2   2       92.14      104.99     15.18 o 
  -9   2   2       23.82       25.77     10.47 o 
  -8   2   2       83.86       87.34     12.08 o 
  -7   2   2      352.98      374.48     12.44 o 
  -6   2   2      503.15      549.67     11.99 o 
  -5   2   2      835.11      863.31     12.78 o 
  -4   2   2      563.67      644.42      9.69 o 
  -3   2   2      449.40      497.33     10.35 o 
  -2   2   2      604.50      604.53     11.06 o 
  -1   2   2       91.90       84.63      3.24 o 
   0   2   2     9354.60    10923.54    135.02 o 
   1   2   2       91.90       90.25      3.42 o 
   2   2   2      604.50      637.68      8.34 o 
   3   2   2      449.40      506.95     14.29 o 
   4   2   2      563.67      630.70     22.72 o 
   5   2   2      835.11      886.92     30.61 o 
   6   2   2      503.15      555.04     15.79 o 
   7   2   2      352.98      383.07     12.31 o 
   8   2   2       83.86       87.01      9.31 o 
   9   2   2       23.82       20.22      9.74 o 
  10   2   2       92.14       97.11     14.38 o 
  11   2   2       22.00       23.38     11.21 o 
 -11   3   2       22.02       18.93     11.81 o 
 -10   3   2       60.98       67.61     13.62 o 
  -9   3   2      258.23      260.21     18.85 o 
  -8   3   2       93.06       97.21      8.84 o 
  -7   3   2      247.90      265.87     11.10 o 
  -6   3   2      438.67      409.79     12.84 o 
  -5   3   2     1264.93     1275.70     22.51 o 
  -4   3   2      158.09      156.19      6.80 o 
  -3   3   2     1557.39     1780.35     30.86 o 
  -2   3   2      124.42      114.44      5.71 o 
  -1   3   2      257.56      239.27      5.76 o 
   0   3   2      259.38      288.72      6.65 o 
   1   3   2      257.56      242.28      5.90 o 
   2   3   2      124.42      130.36      3.96 o 
   3   3   2     1557.39     1777.58     50.59 o 
   4   3   2      158.09      164.09      8.95 o 
   5   3   2     1264.93     1228.87     25.90 o 
   6   3   2      438.67      405.86     14.20 o 
   7   3   2      247.90      252.93     12.39 o 
   8   3   2       93.06       83.63      9.82 o 
   9   3   2      258.23      263.25     18.73 o 
  10   3   2       60.98       57.16     12.89 o 
  11   3   2       22.02       30.62     12.39 o 
 -10   4   2       24.31        7.78     10.51 o 
  -9   4   2       62.79       50.71     11.84 o 
  -8   4   2       34.98       38.00      6.73 o 
  -7   4   2      507.91      536.42     15.50 o 
  -6   4   2      300.72      266.48     10.70 o 
  -5   4   2      686.86      718.71     15.87 o 
  -4   4   2      436.51      370.38     12.21 o 
  -3   4   2      872.19      917.63     19.40 o 
  -2   4   2      717.95      805.34     11.90 o 
  -1   4   2     1343.18     1409.17     20.98 o 
   0   4   2     1368.25     1577.69     23.19 o 
   1   4   2     1343.18     1394.89     20.98 o 
   2   4   2      717.95      789.01     14.25 o 
   3   4   2      872.19      923.63     13.60 o 
   4   4   2      436.51      369.25     18.54 o 
   5   4   2      686.87      671.26     23.84 o 
   6   4   2      300.72      273.48     12.45 o 
   7   4   2      507.91      495.99     18.99 o 
   8   4   2       34.98       36.57      7.36 o 
   9   4   2       62.79       75.79     11.56 o 
  10   4   2       24.31       26.40     10.66 o 
 -10   5   2       19.71       12.68     10.39 o 
  -9   5   2       11.53        9.99      7.77 o 
  -8   5   2       32.89       27.18      6.30 o 
  -7   5   2        2.92        0.89      4.97 o 
  -6   5   2       79.26       89.75      8.42 o 
  -5   5   2      122.40      116.18      8.81 o 
  -4   5   2       50.26       36.67      5.58 o 
  -3   5   2      266.91      246.22      9.93 o 
  -2   5   2      310.70      289.08      6.72 o 
  -1   5   2      423.79      503.68     14.54 o 
   0   5   2      540.69      536.16     11.10 o 
   1   5   2      423.79      485.95     10.35 o 
   2   5   2      310.70      294.14      7.52 o 
   3   5   2      266.91      258.01      5.29 o 
   4   5   2       50.26       41.39      3.56 o 
   5   5   2      122.40      121.04      8.84 o 
   6   5   2       79.25       74.62      8.45 o 
   7   5   2        2.92        9.71      7.34 o 
   8   5   2       32.89       43.35      8.00 o 
   9   5   2       11.53        1.98      9.91 o 
  10   5   2       19.71       15.02     10.06 o 
 -10   6   2       19.60       -6.78      9.68 o 
  -9   6   2      187.27      178.27     11.72 o 
  -8   6   2       50.99       35.85      7.06 o 
  -7   6   2       16.71       29.78      8.25 o 
  -6   6   2      462.63      452.60     14.11 o 
  -5   6   2     1079.51     1005.87     25.86 o 
  -4   6   2      260.48      250.28     11.33 o 
  -3   6   2      168.05      136.19      5.58 o 
  -2   6   2     1789.83     1782.55     27.45 o 
  -1   6   2     2965.16     3126.80     44.21 o 
   0   6   2     4432.20     5079.29     67.56 o 
   1   6   2     2965.17     3196.60     44.32 o 
   2   6   2     1789.83     1798.78     27.33 o 
   3   6   2      168.05      150.46      5.64 o 
   4   6   2      260.48      265.83      8.36 o 
   5   6   2     1079.51      993.10     33.53 o 
   6   6   2      462.63      402.33     26.90 o 
   7   6   2       16.71       21.51      6.99 o 
   8   6   2       50.99       53.05      8.99 o 
   9   6   2      187.27      183.50     11.58 o 
  10   6   2       19.60       24.35     10.49 o 
 -10   7   2       10.04       25.86     11.29 o 
  -9   7   2       60.18       58.02     10.67 o 
  -8   7   2       96.20       96.04      9.22 o 
  -7   7   2      147.52      131.96      9.33 o 
  -6   7   2       15.75       26.06      8.83 o 
  -5   7   2       38.85       41.59      7.70 o 
  -4   7   2       94.11       93.09      8.24 o 
  -3   7   2      137.48      134.13      6.10 o 
  -2   7   2      109.82      127.03      9.45 o 
  -1   7   2      559.88      592.60     13.39 o 
   0   7   2       19.77       31.88      4.30 o 
   1   7   2      559.88      607.26     13.48 o 
   2   7   2      109.82      127.06      6.20 o 
   3   7   2      137.48      135.54      6.05 o 
   4   7   2       94.11       87.04     10.16 o 
   5   7   2       38.85       46.81      7.57 o 
   6   7   2       15.75        4.57      6.24 o 
   7   7   2      147.52      128.24     12.26 o 
   8   7   2       96.20       92.63     12.15 o 
   9   7   2       60.18       66.61     10.51 o 
  10   7   2       10.04       -0.69     11.68 o 
  -9   8   2       98.07       84.73      9.76 o 
  -8   8   2       85.34       71.09      8.43 o 
  -7   8   2      160.98      170.45     12.61 o 
  -6   8   2      127.64      125.65     10.96 o 
  -5   8   2      237.99      205.52     12.16 o 
  -4   8   2      581.04      525.06     18.59 o 
  -3   8   2       88.61       85.61     14.91 o 
  -2   8   2      255.16      266.66     10.73 o 
  -1   8   2     1725.75     1805.63     29.39 o 
   0   8   2      442.59      370.85     10.91 o 
   1   8   2     1725.75     1760.74     37.36 o 
   2   8   2      255.16      261.61      9.09 o 
   3   8   2       88.61       78.95      7.01 o 
   4   8   2      581.04      491.14     21.36 o 
   5   8   2      237.99      234.49     15.50 o 
   6   8   2      127.64      114.07     10.64 o 
   7   8   2      160.98      172.30     12.84 o 
   8   8   2       85.34       98.07     16.06 o 
   9   8   2       98.07       85.01     11.50 o 
  -9   9   2       56.67       77.76     14.93 o 
  -8   9   2       54.76       44.88     19.01 o 
  -7   9   2       57.00       58.03      8.66 o 
  -6   9   2       27.82       28.12     10.24 o 
  -5   9   2      213.87      198.83     16.70 o 
  -4   9   2       16.70        9.77      7.87 o 
  -3   9   2      868.24      716.31     26.55 o 
  -2   9   2      780.40      746.38     16.59 o 
  -1   9   2      446.17      395.29     12.30 o 
   0   9   2      169.40      174.70      8.64 o 
   1   9   2      446.17      406.98     12.15 o 
   2   9   2      780.40      714.38     16.27 o 
   3   9   2      868.24      769.53     50.34 o 
   4   9   2       16.70       20.77      8.70 o 
   5   9   2      213.87      200.37     16.03 o 
   6   9   2       27.82       40.03     10.58 o 
   7   9   2       57.00       50.24      9.14 o 
   8   9   2       54.76       50.05     10.73 o 
   9   9   2       56.67       86.89     20.94 o 
  -8  10   2       13.42       12.22     10.84 o 
  -7  10   2       92.28      128.83     16.44 o 
  -6  10   2       76.73       80.43     13.91 o 
  -5  10   2        7.93       -4.38      8.36 o 
  -4  10   2      620.99      565.56     45.39 o 
  -3  10   2      244.73      214.53     16.36 o 
  -2  10   2      765.31      751.94     21.03 o 
  -1  10   2       44.46       39.97      5.79 o 
   0  10   2      621.98      645.43     16.62 o 
   1  10   2       44.46       37.82      5.85 o 
   2  10   2      765.31      731.32     20.93 o 
   3  10   2      244.73      235.79     16.08 o 
   4  10   2      620.99      578.24     46.77 o 
   5  10   2        7.93       -2.10      8.21 o 
   6  10   2       76.73       61.67     12.76 o 
   7  10   2       92.28      101.06     21.54 o 
   8  10   2       13.42        6.76     20.90 o 
  -8  11   2       42.16       56.73     20.92 o 
  -7  11   2       21.57       26.13     15.63 o 
  -6  11   2        9.11        0.12      9.86 o 
  -5  11   2      227.64      215.63     38.56 o 
  -4  11   2      321.64      279.94     19.17 o 
  -3  11   2       11.93       24.76      8.91 o 
  -2  11   2      786.83      774.62     28.83 o 
  -1  11   2      109.92      104.53      8.14 o 
   0  11   2       52.73       58.46      6.81 o 
   1  11   2      109.92      112.30      8.37 o 
   2  11   2      786.83      738.77     28.08 o 
   3  11   2       11.93       -2.97      7.48 o 
   4  11   2      321.64      282.95     34.88 o 
   5  11   2      227.64      174.79     17.38 o 
   6  11   2        9.11        2.24     28.17 o 
   7  11   2       21.57       28.87     11.08 o 
   8  11   2       42.16       25.86     11.59 o 
  -7  12   2       24.89       37.71     18.26 o 
  -6  12   2       21.88       24.43     11.14 o 
  -5  12   2       13.14       15.77     14.75 o 
  -4  12   2       15.17       27.55     10.17 o 
  -3  12   2       21.13       22.04      9.26 o 
  -2  12   2      116.57       87.23     12.81 o 
  -1  12   2      105.66       97.41     10.53 o 
   0  12   2        0.00        3.62      4.15 o 
   1  12   2      105.66       94.84      8.21 o 
   2  12   2      116.57      119.34     27.81 o 
   3  12   2       21.13       19.68      8.79 o 
   4  12   2       15.17       22.65      9.19 o 
   5  12   2       13.14       18.55      7.65 o 
   6  12   2       21.88       14.05     10.77 o 
   7  12   2       24.89       21.08     11.69 o 
  -6  13   2       19.15       51.19     12.70 o 
  -5  13   2       39.32       81.64     50.03 o 
  -4  13   2      102.90      162.53     20.84 o 
  -3  13   2      150.57      178.40     17.54 o 
  -2  13   2       12.65       18.03      9.60 o 
  -1  13   2      284.04      317.01     19.73 o 
   0  13   2      380.36      406.73     24.45 o 
   1  13   2      284.04      301.75     22.80 o 
   2  13   2       12.65       27.04      9.75 o 
   3  13   2      150.57      173.28     17.08 o 
   4  13   2      102.90      142.12     26.17 o 
   5  13   2       39.32       79.68     16.80 o 
   6  13   2       19.15       22.91     12.09 o 
  -5  14   2       27.18       45.77      9.67 o 
  -4  14   2       35.99       52.60     10.08 o 
  -3  14   2        2.24       37.02     18.61 o 
  -2  14   2       65.57       60.79     11.68 o 
  -1  14   2       36.07       35.79     16.05 o 
   0  14   2       23.55       29.81      6.51 o 
   1  14   2       36.07       22.38      8.75 o 
   2  14   2       65.57       90.52     13.03 o 
   3  14   2        2.24        8.23      6.60 o 
   4  14   2       35.99       41.67     24.17 o 
   5  14   2       27.18       75.03     12.35 o 
  -4  15   2        3.48       16.91     19.11 o 
  -3  15   2       43.51       75.82     11.89 o 
  -2  15   2       70.29       74.15     21.19 o 
  -1  15   2       76.62       95.65     19.12 o 
   1  15   2       76.62      102.33     14.79 o 
   2  15   2       70.29      113.43     22.18 o 
   3  15   2       43.51       64.73     12.25 o 
   4  15   2        3.48        7.70     12.23 o 
  -1  16   2       24.44       27.81     18.06 o 
   1  16   2       24.44       55.40     13.02 o 
   1   0   3     4086.37     4896.49    108.13 o 
   2   0   3     5051.44     6541.62    146.59 o 
   3   0   3     2987.23     3658.20     45.27 o 
   4   0   3      492.39      548.65     10.64 o 
   5   0   3        4.25        8.79      2.73 o 
   6   0   3      645.50      693.28     19.27 o 
   7   0   3       66.74       79.44      8.00 o 
   8   0   3       13.75       17.41      8.52 o 
   9   0   3      175.41      200.51     17.21 o 
  10   0   3      147.33      156.19     16.83 o 
  11   0   3        2.25       -4.39     12.67 o 
 -11   1   3      111.35      137.36     17.86 o 
 -10   1   3       38.47       39.11     11.89 o 
  -9   1   3      237.08      256.01     20.44 o 
  -8   1   3      740.11      831.35     29.80 o 
  -7   1   3      148.53      160.67      8.67 o 
  -6   1   3      575.17      595.06     12.51 o 
  -5   1   3      431.34      448.79      8.70 o 
  -4   1   3      288.97      303.46      7.05 o 
  -3   1   3    11273.07    13136.66    355.75 o 
  -2   1   3     7895.60     9670.58    140.04 o 
  -1   1   3     6991.76     8065.76    124.50 o 
   0   1   3       59.57       58.33      4.42 o 
   1   1   3     6991.77     8096.33     89.71 o 
   2   1   3     7895.60     9869.00    143.70 o 
   3   1   3    11273.08    13318.27    146.46 o 
   4   1   3      288.97      301.43      7.03 o 
   5   1   3      431.34      457.09      9.43 o 
   6   1   3      575.17      607.40     13.58 o 
   7   1   3      148.53      136.90      9.65 o 
   8   1   3      740.11      888.10     30.36 o 
   9   1   3      237.08      306.98     19.42 o 
  10   1   3       38.47       37.59      9.92 o 
  11   1   3      111.35      131.56     16.93 o 
 -11   2   3       22.51       16.30     11.56 o 
 -10   2   3      127.27      133.44     16.49 o 
  -9   2   3       17.81       23.08     13.34 o 
  -8   2   3        8.23        5.66      7.91 o 
  -7   2   3      196.37      189.64      9.59 o 
  -6   2   3      443.69      473.39     12.49 o 
  -5   2   3      160.63      167.41      5.10 o 
  -4   2   3     1705.11     1759.66     27.08 o 
  -3   2   3      816.55      909.12     15.63 o 
  -2   2   3     4776.73     4861.02     72.43 o 
  -1   2   3     2088.26     2282.00     35.26 o 
   0   2   3     1080.75      941.10     16.60 o 
   1   2   3     2088.26     2284.78     27.38 o 
   2   2   3     4776.73     4886.25     50.79 o 
   3   2   3      816.55      911.81     16.76 o 
   4   2   3     1705.11     1748.23     23.53 o 
   5   2   3      160.63      178.40      8.82 o 
   6   2   3      443.69      466.81     14.64 o 
   7   2   3      196.37      194.12     10.46 o 
   8   2   3        8.23       12.78      5.91 o 
   9   2   3       17.81       25.12      9.07 o 
  10   2   3      127.27      146.92     16.03 o 
  11   2   3       22.51        0.78     23.00 o 
 -10   3   3        4.38        4.28      9.93 o 
  -9   3   3       53.02       55.95     12.48 o 
  -8   3   3       71.94       68.48      7.67 o 
  -7   3   3      391.35      398.16     13.30 o 
  -6   3   3      329.85      316.23     11.31 o 
  -5   3   3      414.84      393.73      9.43 o 
  -4   3   3     1008.15     1067.18     27.13 o 
  -3   3   3     4111.88     4347.74     57.91 o 
  -2   3   3     1605.64     1598.85     20.38 o 
  -1   3   3      695.75      663.78      8.77 o 
   0   3   3     7432.42     7238.01     91.33 o 
   1   3   3      695.75      678.89     11.62 o 
   2   3   3     1605.64     1614.16     18.83 o 
   3   3   3     4111.88     4427.92     46.69 o 
   4   3   3     1008.15     1071.56     18.17 o 
   5   3   3      414.84      402.83     18.68 o 
   6   3   3      329.85      327.32     12.87 o 
   7   3   3      391.35      381.07     14.78 o 
   8   3   3       71.94       73.12     11.69 o 
   9   3   3       53.02       62.53     11.82 o 
  10   3   3        4.38       -3.16      8.97 o 
 -10   4   3       80.65       65.33     13.82 o 
  -9   4   3      232.35      270.86     19.27 o 
  -8   4   3       76.52       75.47      8.49 o 
  -7   4   3       63.05       60.49      7.14 o 
  -6   4   3      296.20      309.43     11.50 o 
  -5   4   3     1733.93     1876.39     30.29 o 
  -4   4   3       20.01       17.27      4.02 o 
  -3   4   3      727.24      689.05     13.59 o 
  -2   4   3      170.67      176.42      5.76 o 
  -1   4   3     1680.08     1727.00     21.95 o 
   0   4   3        9.29       10.46      2.50 o 
   1   4   3     1680.08     1734.99     25.30 o 
   2   4   3      170.67      168.75      5.54 o 
   3   4   3      727.24      685.79      9.95 o 
   4   4   3       20.01       16.52      2.99 o 
   5   4   3     1733.93     1795.33     35.29 o 
   6   4   3      296.20      307.58     13.11 o 
   7   4   3       63.05       68.47      8.18 o 
   8   4   3       76.52       71.31      8.66 o 
   9   4   3      232.35      238.46     18.77 o 
  10   4   3       80.65      103.03     23.28 o 
 -10   5   3       47.19       34.74     12.21 o 
  -9   5   3       20.49       16.30      7.25 o 
  -8   5   3      160.08      165.72     10.39 o 
  -7   5   3       29.71       22.69      6.09 o 
  -6   5   3      863.35      822.55     19.02 o 
  -5   5   3      111.48      124.71      7.48 o 
  -4   5   3      761.58      715.74     18.23 o 
  -3   5   3      233.11      259.15     12.61 o 
  -2   5   3      590.16      566.51      9.99 o 
  -1   5   3        7.32       13.99      2.73 o 
   0   5   3      757.49      773.02     14.26 o 
   1   5   3        7.32       15.10      2.83 o 
   2   5   3      590.16      586.99     11.64 o 
   3   5   3      233.11      264.01      5.69 o 
   4   5   3      761.58      724.29     14.68 o 
   5   5   3      111.48      103.78      8.48 o 
   6   5   3      863.35      834.27     22.47 o 
   7   5   3       29.71       18.34      6.49 o 
   8   5   3      160.08      157.50     11.61 o 
   9   5   3       20.49       27.21     11.11 o 
  10   5   3       47.19       41.83     11.66 o 
 -10   6   3       24.77       18.96     10.78 o 
  -9   6   3       18.57       24.89      7.56 o 
  -8   6   3       93.11       90.61      8.85 o 
  -7   6   3       21.83       20.50      5.87 o 
  -6   6   3      236.14      229.13     10.54 o 
  -5   6   3      461.16      439.43     13.18 o 
  -4   6   3     1375.03     1174.28     30.64 o 
  -3   6   3      191.75      195.69      7.12 o 
  -2   6   3      550.87      590.74     12.35 o 
  -1   6   3      178.66      159.79      6.62 o 
   0   6   3     1519.98     1401.87     22.92 o 
   1   6   3      178.66      160.93      6.54 o 
   2   6   3      550.87      602.22     13.89 o 
   3   6   3      191.75      196.14      6.56 o 
   4   6   3     1375.03     1189.77     28.08 o 
   5   6   3      461.16      433.99     15.64 o 
   6   6   3      236.14      233.00     12.66 o 
   7   6   3       21.83       16.11      6.61 o 
   8   6   3       93.11       99.69     10.61 o 
   9   6   3       18.57       18.07      7.80 o 
  10   6   3       24.77       21.81     10.72 o 
 -10   7   3      107.35       84.71     14.20 o 
  -9   7   3       47.54       51.20      8.34 o 
  -8   7   3       53.78       49.43      7.81 o 
  -7   7   3      132.55      135.08      9.34 o 
  -6   7   3      123.08      122.27      8.58 o 
  -5   7   3      220.33      195.12     11.40 o 
  -4   7   3       52.21       48.42     11.45 o 
  -3   7   3      205.21      213.82      9.17 o 
  -2   7   3      994.29      909.82     17.22 o 
  -1   7   3      703.25      767.44     15.53 o 
   0   7   3      994.52      950.56     18.04 o 
   1   7   3      703.25      751.84     15.45 o 
   2   7   3      994.29      874.20     16.99 o 
   3   7   3      205.21      211.70      7.39 o 
   4   7   3       52.21       49.43      8.73 o 
   5   7   3      220.33      200.87     11.81 o 
   6   7   3      123.08      114.36     10.18 o 
   7   7   3      132.56      131.41     11.33 o 
   8   7   3       53.78       33.65     11.10 o 
   9   7   3       47.54       37.38      8.56 o 
  10   7   3      107.35       91.73     17.69 o 
  -9   8   3       71.30       73.52     11.36 o 
  -8   8   3       18.68       10.92      7.13 o 
  -7   8   3        1.15        2.16      5.95 o 
  -6   8   3      105.18      104.52      8.26 o 
  -5   8   3      131.32      119.55     10.13 o 
  -4   8   3      124.10      107.85      8.82 o 
  -3   8   3      603.66      575.16     16.12 o 
  -2   8   3      188.36      175.06      9.33 o 
  -1   8   3      737.19      700.56     15.56 o 
   0   8   3       90.50      105.51      6.48 o 
   1   8   3      737.19      675.60     17.30 o 
   2   8   3      188.36      183.96      7.78 o 
   3   8   3      603.66      591.96     16.69 o 
   4   8   3      124.10      126.45     12.20 o 
   5   8   3      131.32      116.03     17.65 o 
   6   8   3      105.18      108.69     10.32 o 
   7   8   3        1.15        0.69      6.33 o 
   8   8   3       18.68       21.51      7.84 o 
   9   8   3       71.30       82.90     11.28 o 
  -9   9   3       36.30       30.97     11.44 o 
  -8   9   3       51.37       54.20     12.87 o 
  -7   9   3       88.49       83.73      9.82 o 
  -6   9   3      131.42      121.39     14.85 o 
  -5   9   3       50.72       32.36     18.86 o 
  -4   9   3      604.81      646.68     25.88 o 
  -3   9   3      155.45      130.87     12.98 o 
  -2   9   3       15.53       18.56      5.07 o 
  -1   9   3      791.10      778.44     17.46 o 
   0   9   3      797.86      772.57     17.46 o 
   1   9   3      791.10      770.49     19.66 o 
   2   9   3       15.53       15.59      6.16 o 
   3   9   3      155.45      169.94     13.67 o 
   4   9   3      604.81      557.39     23.90 o 
   5   9   3       50.72       57.19     16.48 o 
   6   9   3      131.42       99.11     23.38 o 
   7   9   3       88.49       96.82     10.73 o 
   8   9   3       51.37       52.29     15.99 o 
   9   9   3       36.30       32.90      9.90 o 
  -8  10   3       38.50       38.58     12.01 o 
  -7  10   3      105.87       91.35     14.72 o 
  -6  10   3       17.78        7.78      9.49 o 
  -5  10   3      316.93      315.16     20.27 o 
  -4  10   3        7.57        3.61      7.70 o 
  -3  10   3      375.51      373.54     20.01 o 
  -2  10   3       40.83       44.12      7.97 o 
  -1  10   3        3.98       -1.17      4.05 o 
   0  10   3        0.02       -0.11      4.01 o 
   1  10   3        3.98        5.05      4.30 o 
   2  10   3       40.83       47.71      9.13 o 
   3  10   3      375.51      381.68     19.81 o 
   4  10   3        7.57       14.71      9.47 o 
   5  10   3      316.93      284.87     26.26 o 
   6  10   3       17.78        9.61      9.25 o 
   7  10   3      105.87       87.88     14.41 o 
   8  10   3       38.50       48.52     12.45 o 
  -8  11   3        5.75       13.96     11.18 o 
  -7  11   3       65.39       98.52     17.73 o 
  -6  11   3      382.62      363.59     23.45 o 
  -5  11   3       83.00      100.51     13.69 o 
  -4  11   3      629.22      598.43     27.09 o 
  -3  11   3       48.39       48.33     10.68 o 
  -2  11   3      207.34      209.64     20.83 o 
  -1  11   3      268.33      242.29     10.90 o 
   0  11   3       14.70        6.86      4.15 o 
   1  11   3      268.33      269.14     11.13 o 
   2  11   3      207.34      183.23     11.73 o 
   3  11   3       48.39       48.05     16.53 o 
   4  11   3      629.22      627.81     52.43 o 
   5  11   3       83.00       87.30     20.95 o 
   6  11   3      382.62      382.27     23.02 o 
   7  11   3       65.39       69.13     13.42 o 
   8  11   3        5.75       10.67     10.09 o 
  -7  12   3       24.24       22.16     11.75 o 
  -6  12   3      145.84      147.72     17.80 o 
  -5  12   3       32.52       27.84      8.70 o 
  -4  12   3       57.89       79.54     12.33 o 
  -3  12   3       31.74       39.77     10.49 o 
  -2  12   3      134.51      111.43     13.56 o 
  -1  12   3        4.02       10.57      5.44 o 
   0  12   3      164.78      153.49     11.16 o 
   1  12   3        4.02        4.93      4.83 o 
   2  12   3      134.51      113.40     13.62 o 
   3  12   3       31.74       21.41      8.84 o 
   4  12   3       57.89       59.93     11.94 o 
   5  12   3       32.52       24.82     15.69 o 
   6  12   3      145.84      164.92     24.41 o 
   7  12   3       24.24       24.31     11.66 o 
  -6  13   3       53.61       83.59     13.53 o 
  -5  13   3       18.97       38.73     15.18 o 
  -4  13   3        6.28       13.74      7.38 o 
  -3  13   3       80.80       77.89     37.64 o 
  -2  13   3      162.86      186.00     23.81 o 
  -1  13   3      232.04      240.42     17.85 o 
   0  13   3        8.21       21.56      5.90 o 
   1  13   3      232.04      223.05     13.80 o 
   2  13   3      162.86      184.11     16.54 o 
   3  13   3       80.80      106.64     14.01 o 
   4  13   3        6.28        5.74     15.23 o 
   5  13   3       18.97        7.78     19.00 o 
   6  13   3       53.61       73.76     15.25 o 
  -5  14   3       30.63       67.97     10.98 o 
  -4  14   3       46.47       84.28     12.10 o 
  -3  14   3       10.57       23.27     16.25 o 
  -2  14   3        7.73       41.26     10.88 o 
  -1  14   3       31.79       45.26     10.77 o 
   0  14   3       36.37       35.40      9.20 o 
   1  14   3       31.79       42.83      9.69 o 
   2  14   3        7.73       16.89      7.50 o 
   3  14   3       10.57       23.60     20.94 o 
   4  14   3       46.47       77.26     26.92 o 
   5  14   3       30.63       46.36     23.78 o 
  -4  15   3        3.62       53.12     18.90 o 
  -3  15   3       51.58       90.30     14.64 o 
  -2  15   3       10.19       21.33      8.86 o 
  -1  15   3       25.53       35.52     10.40 o 
   1  15   3       25.53       37.56      9.97 o 
   2  15   3       10.19       23.51      9.36 o 
   3  15   3       51.58       86.25     13.67 o 
   4  15   3        3.62       33.71     34.56 o 
  -1  16   3       64.17       55.37     19.38 o 
   1  16   3       64.17       64.50     13.42 o 
   0   0   4     3704.40     4256.32     77.11 o 
   1   0   4     8677.13    10161.63    151.86 o 
   2   0   4       59.50       78.52      3.77 o 
   3   0   4      155.87      185.58      5.98 o 
   4   0   4       28.69       27.10      3.09 o 
   5   0   4      223.86      241.27      6.99 o 
   6   0   4        7.95        9.92      3.19 o 
   7   0   4     1250.72     1353.94     44.10 o 
   8   0   4       26.97       34.16     10.01 o 
   9   0   4        8.24        1.05      8.83 o 
  10   0   4       97.22       99.20     14.39 o 
  11   0   4      235.50      236.37     25.87 o 
 -11   1   4        5.74       -8.49     10.99 o 
 -10   1   4       22.04       27.43     10.78 o 
  -9   1   4      127.73      146.07     15.52 o 
  -8   1   4       77.81       58.86     11.03 o 
  -7   1   4      378.09      375.63     11.89 o 
  -6   1   4      185.37      192.62      7.92 o 
  -5   1   4       88.71      108.31      4.90 o 
  -4   1   4     1204.81     1347.97     21.71 o 
  -3   1   4     1636.16     2065.48     33.81 o 
  -2   1   4     2697.87     3222.89     53.48 o 
  -1   1   4     2391.05     2695.09     42.53 o 
   0   1   4      486.50      512.02     10.67 o 
   1   1   4     2391.05     2696.25     31.84 o 
   2   1   4     2697.87     3263.65     37.93 o 
   3   1   4     1636.15     1990.90     25.53 o 
   4   1   4     1204.81     1422.89     19.53 o 
   5   1   4       88.71      113.57      5.04 o 
   6   1   4      185.37      203.84     13.25 o 
   7   1   4      378.09      403.53     18.26 o 
   8   1   4       77.81       86.53      9.06 o 
   9   1   4      127.73      135.20     23.16 o 
  10   1   4       22.04       46.63     11.24 o 
  11   1   4        5.74        7.04     10.29 o 
 -10   2   4      133.57      157.32     19.04 o 
  -9   2   4        8.72       17.83      9.94 o 
  -8   2   4       18.49        7.16      8.36 o 
  -7   2   4      375.56      404.30     16.99 o 
  -6   2   4      647.17      616.16     16.14 o 
  -5   2   4      166.60      180.52      6.59 o 
  -4   2   4      268.51      267.74     10.25 o 
  -3   2   4       48.44       54.98      5.06 o 
  -2   2   4      475.16      507.36     11.83 o 
  -1   2   4     3509.64     3615.40     54.32 o 
   0   2   4     1882.46     2021.99     32.29 o 
   1   2   4     3509.64     3636.29     47.22 o 
   2   2   4      475.16      496.84      7.01 o 
   3   2   4       48.44       52.17      2.45 o 
   4   2   4      268.51      272.87      5.64 o 
   5   2   4      166.60      179.22      5.00 o 
   6   2   4      647.17      638.24     17.49 o 
   7   2   4      375.56      404.41     14.59 o 
   8   2   4       18.49       16.68     10.19 o 
   9   2   4        8.72       -2.46      6.01 o 
  10   2   4      133.57      131.99     15.32 o 
 -10   3   4       48.94       76.84     34.42 o 
  -9   3   4       15.66       18.06      9.99 o 
  -8   3   4      202.60      221.92     12.57 o 
  -7   3   4        9.30        6.34      5.32 o 
  -6   3   4      353.02      343.71     11.75 o 
  -5   3   4      169.44      152.05      7.58 o 
  -4   3   4     2393.60     2782.18     39.72 o 
  -3   3   4     1220.35     1426.02     22.01 o 
  -2   3   4      668.56      642.71     11.70 o 
  -1   3   4      297.32      299.00      5.68 o 
   0   3   4        8.97       11.31      2.34 o 
   1   3   4      297.32      286.63      8.56 o 
   2   3   4      668.56      636.78     10.24 o 
   3   3   4     1220.35     1355.79     17.74 o 
   4   3   4     2393.60     2728.33     34.29 o 
   5   3   4      169.44      166.16      7.01 o 
   6   3   4      353.02      332.02     13.12 o 
   7   3   4        9.30       11.66      5.83 o 
   8   3   4      202.60      181.42     15.03 o 
   9   3   4       15.66        9.30     12.21 o 
  10   3   4       48.94       71.11     11.11 o 
 -10   4   4       40.48       34.44     11.90 o 
  -9   4   4       36.98       30.10     10.93 o 
  -8   4   4      142.67      148.13      9.69 o 
  -7   4   4       86.61       81.88      7.78 o 
  -6   4   4      607.92      560.35     15.17 o 
  -5   4   4       33.28       40.33      5.47 o 
  -4   4   4        7.99        2.88      3.46 o 
  -3   4   4      942.65      993.02     14.70 o 
  -2   4   4      196.88      196.44      5.16 o 
  -1   4   4      645.63      687.32      9.33 o 
   0   4   4       87.96       87.93      4.35 o 
   1   4   4      645.63      698.54     12.80 o 
   2   4   4      196.88      190.20      5.35 o 
   3   4   4      942.65      989.25     16.56 o 
   4   4   4        7.99        9.68      2.11 o 
   5   4   4       33.28       33.75      5.90 o 
   6   4   4      607.92      560.30     17.48 o 
   7   4   4       86.61       67.14      8.19 o 
   8   4   4      142.67      140.39     10.85 o 
   9   4   4       36.98       15.59      9.73 o 
  10   4   4       40.48       34.26     10.77 o 
 -10   5   4       38.47       19.31     11.43 o 
  -9   5   4      168.81      163.94     12.61 o 
  -8   5   4       48.76       65.45      8.45 o 
  -7   5   4       64.39       72.27      8.43 o 
  -6   5   4      215.21      216.68     10.17 o 
  -5   5   4      925.63      855.88     20.37 o 
  -4   5   4      390.62      347.45     12.07 o 
  -3   5   4       60.09       45.92     10.67 o 
  -2   5   4      695.56      622.49      9.57 o 
  -1   5   4      181.29      148.41      8.74 o 
   0   5   4     2835.59     3100.54     43.10 o 
   1   5   4      181.29      153.90      8.24 o 
   2   5   4      695.56      640.76     12.65 o 
   3   5   4       60.09       43.43      3.04 o 
   4   5   4      390.62      372.30      8.39 o 
   5   5   4      925.63      846.39     21.65 o 
   6   5   4      215.21      220.92     11.94 o 
   7   5   4       64.39       70.14      8.69 o 
   8   5   4       48.76       56.42     10.33 o 
   9   5   4      168.81      138.45     30.85 o 
  10   5   4       38.47       52.95     11.73 o 
 -10   6   4        1.20       -5.53      9.28 o 
  -9   6   4      125.98      136.21     16.60 o 
  -8   6   4        9.03       10.43      6.19 o 
  -7   6   4        8.36        9.18      7.75 o 
  -6   6   4       44.39       48.33      6.76 o 
  -5   6   4      198.87      201.65      9.43 o 
  -4   6   4       98.32       93.05      6.42 o 
  -3   6   4      516.80      451.36     19.17 o 
  -2   6   4       24.57       23.03      2.92 o 
  -1   6   4      773.45      782.09     15.13 o 
   0   6   4      175.35      183.51      7.10 o 
   1   6   4      773.45      758.81     15.06 o 
   2   6   4       24.57       22.41      3.43 o 
   3   6   4      516.80      458.57      9.18 o 
   4   6   4       98.32       89.15      6.64 o 
   5   6   4      198.87      199.40     12.45 o 
   6   6   4       44.39       48.55      7.81 o 
   7   6   4        8.36       12.17      5.80 o 
   8   6   4        9.03       18.29      7.40 o 
   9   6   4      125.98      133.10     12.34 o 
  10   6   4        1.20        8.73     14.80 o 
  -9   7   4      143.04      159.32     13.30 o 
  -8   7   4       75.71       80.52      8.75 o 
  -7   7   4        3.47        4.34      5.22 o 
  -6   7   4       30.08       28.47      8.01 o 
  -5   7   4      965.34      916.57     19.90 o 
  -4   7   4      736.28      718.63     16.27 o 
  -3   7   4      465.27      408.28     13.33 o 
  -2   7   4       81.52       74.11      5.24 o 
  -1   7   4      630.53      543.76     12.72 o 
   0   7   4       32.71       16.53      3.75 o 
   1   7   4      630.53      550.20     12.78 o 
   2   7   4       81.52       76.16      6.27 o 
   3   7   4      465.27      428.87     10.73 o 
   4   7   4      736.28      727.50     18.35 o 
   5   7   4      965.34      922.05     24.17 o 
   6   7   4       30.08       25.65      7.09 o 
   7   7   4        3.47        2.35      5.93 o 
   8   7   4       75.71       75.30      9.80 o 
   9   7   4      143.04      151.03     13.13 o 
  -9   8   4       46.47       54.56      9.85 o 
  -8   8   4       58.06       69.70     10.21 o 
  -7   8   4      143.23      147.21     12.08 o 
  -6   8   4       48.05       31.07      7.29 o 
  -5   8   4      232.69      229.85     12.49 o 
  -4   8   4      713.08      680.26     26.14 o 
  -3   8   4      608.90      550.91     15.99 o 
  -2   8   4      209.23      210.01      8.49 o 
  -1   8   4        2.83        4.47      3.42 o 
   0   8   4        8.13       11.04      3.80 o 
   1   8   4        2.83        3.01      3.60 o 
   2   8   4      209.23      193.82      8.23 o 
   3   8   4      608.90      554.44     27.70 o 
   4   8   4      713.08      691.02     25.07 o 
   5   8   4      232.69      240.99     17.41 o 
   6   8   4       48.05       50.74     10.55 o 
   7   8   4      143.23      133.94     11.88 o 
   8   8   4       58.06       57.86      9.66 o 
   9   8   4       46.47       47.09     10.37 o 
  -9   9   4       22.65       40.98     12.23 o 
  -8   9   4       37.09       41.86     12.00 o 
  -7   9   4       94.66       81.29     17.43 o 
  -6   9   4      293.34      291.57     19.76 o 
  -5   9   4      268.55      270.79     42.09 o 
  -4   9   4      693.69      600.62     44.72 o 
  -3   9   4       80.80       72.43     11.05 o 
  -2   9   4      438.47      405.27     14.21 o 
  -1   9   4       40.72       39.94      5.60 o 
   0   9   4      440.13      429.77     13.92 o 
   1   9   4       40.71       43.73      5.61 o 
   2   9   4      438.47      416.28     12.16 o 
   3   9   4       80.80       98.83      8.39 o 
   4   9   4      693.69      643.71     33.83 o 
   5   9   4      268.55      254.56     17.24 o 
   6   9   4      293.34      255.70     18.49 o 
   7   9   4       94.66       99.89     13.90 o 
   8   9   4       37.09       25.80      9.68 o 
   9   9   4       22.65       10.56      7.84 o 
  -8  10   4       39.32       28.92     20.39 o 
  -7  10   4       54.31       53.28     12.84 o 
  -6  10   4      314.81      305.19     25.40 o 
  -5  10   4      165.34      161.92     16.51 o 
  -4  10   4        7.84        7.59      8.49 o 
  -3  10   4      129.00      137.10     23.74 o 
  -2  10   4      358.69      326.61     13.37 o 
  -1  10   4      189.49      191.68      9.51 o 
   0  10   4       46.19       47.09      6.28 o 
   1  10   4      189.49      179.26      9.10 o 
   2  10   4      358.69      337.00     14.03 o 
   3  10   4      129.00      130.49     13.07 o 
   4  10   4        7.84        6.57     11.45 o 
   5  10   4      165.34      157.41     15.70 o 
   6  10   4      314.81      303.32     20.18 o 
   7  10   4       54.31       78.30     26.65 o 
   8  10   4       39.32       63.90     38.76 o 
  -8  11   4       31.57       47.85     13.34 o 
  -7  11   4       20.12       32.90     11.70 o 
  -6  11   4      103.32       96.73     15.29 o 
  -5  11   4       37.14       44.65     11.10 o 
  -4  11   4      254.03      261.89     19.14 o 
  -3  11   4       67.72       83.28     12.46 o 
  -2  11   4      110.52      112.32     13.13 o 
  -1  11   4      194.09      200.04     10.05 o 
   0  11   4        1.07        1.97      4.26 o 
   1  11   4      194.09      227.85     10.37 o 
   2  11   4      110.52      115.67      9.98 o 
   3  11   4       67.72       69.41     11.07 o 
   4  11   4      254.03      257.65     18.55 o 
   5  11   4       37.14       32.45     10.95 o 
   6  11   4      103.32       99.65     14.83 o 
   7  11   4       20.12       10.61     10.02 o 
   8  11   4       31.57       26.35     11.21 o 
  -7  12   4      219.52      270.78     42.93 o 
  -6  12   4       44.18       29.54     11.44 o 
  -5  12   4       69.25       87.15     14.33 o 
  -4  12   4        7.36       10.75      7.44 o 
  -3  12   4      239.60      241.71     29.46 o 
  -2  12   4       22.02       30.15      9.16 o 
  -1  12   4       68.41       82.99      9.75 o 
   0  12   4       39.74       51.85      6.56 o 
   1  12   4       68.41       88.20      9.60 o 
   2  12   4       22.02       20.04      8.55 o 
   3  12   4      239.60      258.18     18.95 o 
   4  12   4        7.36        8.47     17.27 o 
   5  12   4       69.25       72.39     21.20 o 
   6  12   4       44.18       32.71     33.89 o 
   7  12   4      219.52      238.75     21.79 o 
  -6  13   4       28.22       51.56     18.88 o 
  -5  13   4        9.32       27.49      7.97 o 
  -4  13   4       51.68       86.27     15.67 o 
  -3  13   4       88.08       88.28     12.98 o 
  -2  13   4       15.84       22.77     19.47 o 
  -1  13   4      212.07      221.75     17.08 o 
   0  13   4       17.04       10.98      4.51 o 
   1  13   4      212.07      235.85     13.61 o 
   2  13   4       15.84       21.66      7.90 o 
   3  13   4       88.08      108.51     22.22 o 
   4  13   4       51.68       61.33     11.53 o 
   5  13   4        9.32       17.39      6.46 o 
   6  13   4       28.21       54.01     14.17 o 
  -5  14   4       23.85       36.22     11.86 o 
  -4  14   4       17.56       41.98     20.53 o 
  -3  14   4        0.22       13.76     18.00 o 
  -2  14   4      101.07      144.38     15.70 o 
  -1  14   4       39.90       70.37     11.62 o 
   0  14   4        5.21       13.63      6.64 o 
   1  14   4       39.90       55.80     16.02 o 
   2  14   4      101.07      140.42     42.49 o 
   3  14   4        0.22        8.53      6.79 o 
   4  14   4       17.56       11.85     21.35 o 
   5  14   4       23.85       10.84     20.48 o 
  -3  15   4        5.00       11.99      7.98 o 
  -2  15   4       43.79       80.52     13.55 o 
  -1  15   4        2.90       10.16     14.20 o 
   0  15   4      307.02      374.50     32.88 o 
   1  15   4        2.90       18.73      8.75 o 
   2  15   4       43.79       57.46     11.73 o 
   3  15   4        5.00       28.07     13.18 o 
   1   0   5     1985.85     2332.53     31.95 o 
   2   0   5     8488.34    10273.91    127.48 o 
   3   0   5     1240.33     1593.18     23.80 o 
   4   0   5     1086.26     1467.67     20.85 o 
   5   0   5      582.65      644.19     12.04 o 
   6   0   5       48.44       52.29      4.46 o 
   7   0   5     1763.78     1862.85     46.05 o 
   8   0   5      239.91      286.40     17.99 o 
   9   0   5       18.81       25.52     10.39 o 
  10   0   5      287.57      269.57     25.20 o 
 -10   1   5        5.06       25.60     13.74 o 
  -9   1   5       43.62       38.41     10.88 o 
  -8   1   5      250.19      230.46     16.62 o 
  -7   1   5      151.22      165.56      8.58 o 
  -6   1   5      412.81      435.34     12.05 o 
  -5   1   5      253.64      244.06      7.19 o 
  -4   1   5     1039.31     1034.73     27.26 o 
  -3   1   5      735.88      824.98     21.22 o 
  -2   1   5     1996.48     2404.64     69.34 o 
  -1   1   5     2686.79     3153.00     58.81 o 
   0   1   5     2327.23     2165.22     34.55 o 
   1   1   5     2686.79     3056.95     40.95 o 
   2   1   5     1996.48     2380.26     29.15 o 
   3   1   5      735.89      835.30     12.63 o 
   4   1   5     1039.31     1034.21     15.87 o 
   5   1   5      253.64      252.37      7.26 o 
   6   1   5      412.81      421.49     12.51 o 
   7   1   5      151.22      161.58     14.35 o 
   8   1   5      250.19      249.88     12.81 o 
   9   1   5       43.62       43.28     10.59 o 
  10   1   5        5.06        6.48      8.59 o 
 -10   2   5      169.82      167.48     18.14 o 
  -9   2   5        1.72       -4.45      7.88 o 
  -8   2   5       48.53       48.89     10.34 o 
  -7   2   5      645.45      672.87     17.23 o 
  -6   2   5      359.80      364.74     10.18 o 
  -5   2   5      291.84      334.35     16.22 o 
  -4   2   5      275.91      270.74     10.46 o 
  -3   2   5     5108.18     5333.14     81.08 o 
  -2   2   5     1780.54     1781.73     30.30 o 
  -1   2   5     2730.16     2717.50     42.39 o 
   0   2   5       41.19       47.67      4.59 o 
   1   2   5     2730.16     2754.20     37.12 o 
   2   2   5     1780.54     1806.41     21.05 o 
   3   2   5     5108.18     5371.23     56.58 o 
   4   2   5      275.91      273.86      8.69 o 
   5   2   5      291.84      340.88      7.00 o 
   6   2   5      359.80      361.39     13.14 o 
   7   2   5      645.45      659.22     19.12 o 
   8   2   5       48.53       63.28     14.45 o 
   9   2   5        1.72       -3.25     12.20 o 
  10   2   5      169.82      185.51     21.58 o 
 -10   3   5        3.76       -8.20      8.20 o 
  -9   3   5      182.14      198.47     17.33 o 
  -8   3   5      127.27      125.22     10.41 o 
  -7   3   5       44.52       43.87      6.71 o 
  -6   3   5       19.92       25.01      4.32 o 
  -5   3   5      320.46      323.43     12.03 o 
  -4   3   5      365.83      389.42     10.55 o 
  -3   3   5      828.87      952.82     20.03 o 
  -2   3   5     1403.24     1623.48     28.37 o 
  -1   3   5     1854.70     1910.32     31.03 o 
   0   3   5        0.07        4.32      2.55 o 
   1   3   5     1854.70     1895.67     24.54 o 
   2   3   5     1403.24     1620.70     21.59 o 
   3   3   5      828.87      935.90     13.11 o 
   4   3   5      365.83      376.02     11.31 o 
   5   3   5      320.46      319.76      9.65 o 
   6   3   5       19.92       18.69      5.35 o 
   7   3   5       44.52       59.29      7.79 o 
   8   3   5      127.27       96.01     19.79 o 
   9   3   5      182.14      155.12     15.33 o 
  10   3   5        3.76       35.15     24.61 o 
 -10   4   5        9.23       -3.06     10.26 o 
  -9   4   5       11.40       -5.50      8.57 o 
  -8   4   5       22.79       21.07      6.04 o 
  -7   4   5       26.83       29.02      6.33 o 
  -6   4   5       52.48       60.46      6.71 o 
  -5   4   5       97.36       73.90      6.34 o 
  -4   4   5       34.22       25.31      4.16 o 
  -3   4   5      591.34      549.52      9.99 o 
  -2   4   5      557.53      577.08      9.64 o 
  -1   4   5      352.34      369.23      7.35 o 
   0   4   5       16.68       10.63      2.62 o 
   1   4   5      352.34      399.18      9.84 o 
   2   4   5      557.53      545.13      9.97 o 
   3   4   5      591.34      547.17      9.92 o 
   4   4   5       34.22       33.57      2.96 o 
   5   4   5       97.36       81.34      7.71 o 
   6   4   5       52.48       58.24      7.78 o 
   7   4   5       26.83       30.37      6.78 o 
   8   4   5       22.79        9.85      7.36 o 
   9   4   5       11.40       -0.92     13.21 o 
  10   4   5        9.23       13.45     21.98 o 
 -10   5   5      107.94      112.69     15.76 o 
  -9   5   5       46.18       50.49      9.08 o 
  -8   5   5      326.89      329.83     13.45 o 
  -7   5   5      361.37      339.90     13.06 o 
  -6   5   5      598.82      584.32     15.89 o 
  -5   5   5      254.23      248.15      9.77 o 
  -4   5   5     1330.50     1207.67     21.65 o 
  -3   5   5      361.71      329.08      7.56 o 
  -2   5   5     1115.16     1116.88     19.36 o 
  -1   5   5      588.12      564.31      9.87 o 
   0   5   5     1869.13     1765.62     27.17 o 
   1   5   5      588.12      580.17     12.23 o 
   2   5   5     1115.16     1128.42     19.22 o 
   3   5   5      361.71      334.93      7.63 o 
   4   5   5     1330.50     1200.72     18.71 o 
   5   5   5      254.23      228.64     11.46 o 
   6   5   5      598.82      572.15     18.54 o 
   7   5   5      361.37      348.11     14.83 o 
   8   5   5      326.89      335.52     20.51 o 
   9   5   5       46.18       61.53     12.43 o 
  10   5   5      107.94      114.75     15.26 o 
 -10   6   5        5.21       -5.12      9.99 o 
  -9   6   5        3.49       -2.52      9.99 o 
  -8   6   5       25.28       28.62      6.75 o 
  -7   6   5        9.17       -1.03      5.15 o 
  -6   6   5      154.29      151.34      9.55 o 
  -5   6   5       56.53       60.46      6.43 o 
  -4   6   5      151.60      131.98      7.27 o 
  -3   6   5      265.98      289.42      7.52 o 
  -2   6   5      221.96      232.06      5.62 o 
  -1   6   5      150.64      169.84      5.87 o 
   0   6   5      391.31      374.13     10.01 o 
   1   6   5      150.64      160.24      6.79 o 
   2   6   5      221.96      227.73     10.36 o 
   3   6   5      265.98      279.62      9.41 o 
   4   6   5      151.60      142.38      6.33 o 
   5   6   5       56.53       56.10      7.45 o 
   6   6   5      154.29      148.05     18.25 o 
   7   6   5        9.17        2.98      5.54 o 
   8   6   5       25.28       18.62      7.31 o 
   9   6   5        3.49        8.13      9.18 o 
  10   6   5        5.21       12.18     10.92 o 
  -9   7   5       24.20       13.03     15.30 o 
  -8   7   5      113.76      122.06     11.85 o 
  -7   7   5      257.18      224.36     13.71 o 
  -6   7   5       38.54       19.03      9.05 o 
  -5   7   5      221.13      208.98     11.99 o 
  -4   7   5      695.86      650.53     18.35 o 
  -3   7   5      987.08      954.85     26.44 o 
  -2   7   5      227.12      222.24      7.48 o 
  -1   7   5      704.66      714.23     15.21 o 
   0   7   5     2275.37     2185.76     33.86 o 
   1   7   5      704.66      707.35     15.13 o 
   2   7   5      227.12      222.21      8.18 o 
   3   7   5      987.08      968.47     18.38 o 
   4   7   5      695.86      609.30     16.93 o 
   5   7   5      221.13      230.07     15.67 o 
   6   7   5       38.54       27.40      7.25 o 
   7   7   5      257.18      264.06     14.30 o 
   8   7   5      113.76      112.82     11.34 o 
   9   7   5       24.20       14.88      8.25 o 
  -9   8   5       14.79       14.05     14.04 o 
  -8   8   5       72.47       67.89     27.04 o 
  -7   8   5      166.89      159.35     16.45 o 
  -6   8   5      205.43      193.77     16.63 o 
  -5   8   5      168.43      173.06     19.41 o 
  -4   8   5       16.89       21.19      8.78 o 
  -3   8   5      322.14      300.00     11.82 o 
  -2   8   5      156.45      151.53      7.52 o 
  -1   8   5      904.28      827.02     17.38 o 
   0   8   5     1260.22     1146.01     21.62 o 
   1   8   5      904.28      815.61     17.27 o 
   2   8   5      156.45      150.12      7.55 o 
   3   8   5      322.14      305.31     11.97 o 
   4   8   5       16.89       16.43      6.87 o 
   5   8   5      168.43      142.52     13.76 o 
   6   8   5      205.43      198.10     16.82 o 
   7   8   5      166.89      149.92     12.44 o 
   8   8   5       72.47       69.19     10.33 o 
   9   8   5       14.79       21.29      8.11 o 
  -9   9   5       79.24       73.21     14.09 o 
  -8   9   5       53.74       43.03     11.54 o 
  -7   9   5        8.05        4.85      9.26 o 
  -6   9   5       48.94       29.55     10.45 o 
  -5   9   5       95.56      101.57     13.40 o 
  -4   9   5      121.17      122.26     18.25 o 
  -3   9   5      379.00      350.75     18.93 o 
  -2   9   5      965.44      945.00     25.57 o 
  -1   9   5      344.21      361.78     11.74 o 
   0   9   5      183.64      180.33      8.72 o 
   1   9   5      344.21      364.20     11.66 o 
   2   9   5      965.44      933.91     22.93 o 
   3   9   5      379.00      382.31     14.03 o 
   4   9   5      121.17      111.07     12.93 o 
   5   9   5       95.56       88.29     12.88 o 
   6   9   5       48.94       32.25     11.17 o 
   7   9   5        8.05       10.05      8.10 o 
   8   9   5       53.74       45.53     11.92 o 
   9   9   5       79.24       94.71     31.22 o 
  -8  10   5       52.55       61.51     19.58 o 
  -7  10   5      153.12      135.94     17.69 o 
  -6  10   5      126.41      124.30     15.63 o 
  -5  10   5      132.44      129.12     15.49 o 
  -4  10   5      231.38      238.61     17.89 o 
  -3  10   5      110.90      105.27     13.30 o 
  -2  10   5        6.61        0.97      8.86 o 
  -1  10   5      512.06      486.85     14.28 o 
   0  10   5      315.73      327.15     11.80 o 
   1  10   5      512.06      488.92     14.27 o 
   2  10   5        6.61        2.88      4.96 o 
   3  10   5      110.90      114.17     12.67 o 
   4  10   5      231.38      235.41     23.50 o 
   5  10   5      132.44      129.61     14.91 o 
   6  10   5      126.41      118.97     17.08 o 
   7  10   5      153.12      134.98     16.31 o 
   8  10   5       52.55       37.71     11.63 o 
  -7  11   5       40.76       47.59     12.72 o 
  -6  11   5       11.47        9.11     26.88 o 
  -5  11   5       28.15       48.07     10.02 o 
  -4  11   5       43.98       48.49     11.18 o 
  -3  11   5       98.25      113.56     18.32 o 
  -2  11   5       48.35       53.63     10.55 o 
  -1  11   5      249.50      256.84     14.81 o 
   0  11   5        0.41       -3.01      4.21 o 
   1  11   5      249.50      251.54     10.75 o 
   2  11   5       48.35       61.81      8.16 o 
   3  11   5       98.24      100.39     23.19 o 
   4  11   5       43.98       46.59     10.62 o 
   5  11   5       28.15       34.48     11.21 o 
   6  11   5       11.47        1.68     13.38 o 
   7  11   5       40.76       44.72     11.98 o 
  -7  12   5        7.17       20.32     11.43 o 
  -6  12   5      149.13      159.81     18.15 o 
  -5  12   5       32.81       51.69     17.29 o 
  -4  12   5       15.88       28.67      9.33 o 
  -3  12   5       57.19       64.70     11.71 o 
  -2  12   5      151.19      183.16     15.88 o 
  -1  12   5       26.28       18.89      5.13 o 
   0  12   5       97.38       82.57      7.70 o 
   1  12   5       26.28       33.54      9.45 o 
   2  12   5      151.19      145.26     19.65 o 
   3  12   5       57.19       60.48     11.01 o 
   4  12   5       15.88       15.26     11.54 o 
   5  12   5       32.81       31.84     18.84 o 
   6  12   5      149.13      182.92     35.27 o 
   7  12   5        7.17       21.29     11.25 o 
  -6  13   5        7.24        9.61     15.16 o 
  -5  13   5       33.45       70.83     22.06 o 
  -4  13   5       18.11       20.29     16.56 o 
  -3  13   5        4.32        3.50      7.20 o 
  -2  13   5        8.51       14.64     10.64 o 
  -1  13   5        3.88       21.03      7.89 o 
   0  13   5       36.13       41.32      7.53 o 
   1  13   5        3.88        0.63      5.47 o 
   2  13   5        8.51       12.00      9.15 o 
   3  13   5        4.32       11.09      6.76 o 
   4  13   5       18.11       25.16      8.37 o 
   5  13   5       33.45       23.05      8.01 o 
   6  13   5        7.24      -15.30     15.30 o 
  -5  14   5       52.93       91.92     32.44 o 
  -4  14   5       48.17       70.16     10.98 o 
  -3  14   5       26.07       44.73     27.91 o 
  -2  14   5       24.85       39.07      9.22 o 
  -1  14   5       38.77       42.19     10.18 o 
   0  14   5        2.66       11.03      5.61 o 
   1  14   5       38.77       58.89     23.47 o 
   2  14   5       24.85       40.35     24.46 o 
   3  14   5       26.07       51.57     11.67 o 
   4  14   5       48.17       48.21     10.10 o 
   5  14   5       52.93       63.91     38.44 o 
  -3  15   5       77.68       93.65     13.37 o 
  -2  15   5       15.71       42.64     12.23 o 
  -1  15   5       51.06       66.02     13.73 o 
   0  15   5        0.10        9.93     14.14 o 
   1  15   5       51.06       74.21     14.76 o 
   2  15   5       15.71       -2.33      7.31 o 
   3  15   5       77.68       87.73     26.18 o 
   0   0   6      495.99      526.57     14.42 o 
   1   0   6     1191.21     1231.95     19.18 o 
   2   0   6      682.36      854.31     14.61 o 
   3   0   6      629.15      699.19     22.81 o 
   4   0   6      598.70      601.83     12.67 o 
   5   0   6      477.74      426.72      9.73 o 
   6   0   6     1040.75     1130.70     18.65 o 
   7   0   6      301.29      301.81     12.69 o 
   8   0   6      126.28       98.13     12.62 o 
   9   0   6        1.01        9.51      7.76 o 
  10   0   6        5.67        5.71      8.82 o 
 -10   1   6      108.90      123.76     16.17 o 
  -9   1   6       77.68       73.90     12.87 o 
  -8   1   6       15.71       19.20     13.34 o 
  -7   1   6      121.53      133.07     11.83 o 
  -6   1   6      602.03      552.84     14.88 o 
  -5   1   6      429.74      368.90     13.44 o 
  -4   1   6     1266.18     1293.58     33.91 o 
  -3   1   6      335.42      308.32     10.10 o 
  -2   1   6     1545.06     1615.63     33.66 o 
  -1   1   6     3445.21     3896.43     59.32 o 
   0   1   6      319.15      277.42      8.08 o 
   1   1   6     3445.21     3839.77     51.07 o 
   2   1   6     1545.06     1600.85     23.64 o 
   3   1   6      335.42      297.96      6.91 o 
   4   1   6     1266.18     1335.25     17.47 o 
   5   1   6      429.74      407.30      9.37 o 
   6   1   6      602.03      544.95     17.69 o 
   7   1   6      121.53      112.87     11.87 o 
   8   1   6       15.71       22.11      7.46 o 
   9   1   6       77.68       71.68     17.73 o 
  10   1   6      108.90      117.07     14.59 o 
 -10   2   6       10.31        7.52     11.88 o 
  -9   2   6      153.20      135.87     15.36 o 
  -8   2   6       23.44       26.51      9.03 o 
  -7   2   6     1006.63     1080.92     22.55 o 
  -6   2   6      180.86      184.64      7.64 o 
  -5   2   6     1252.32     1208.42     25.60 o 
  -4   2   6        1.56       -1.25      4.11 o 
  -3   2   6     1333.92     1419.59     26.64 o 
  -2   2   6     1311.48     1463.60     26.00 o 
  -1   2   6      550.05      546.70     15.99 o 
   0   2   6     1616.76     1825.80     30.85 o 
   1   2   6      550.05      556.83     10.93 o 
   2   2   6     1311.47     1437.31     19.50 o 
   3   2   6     1333.92     1428.89     18.08 o 
   4   2   6        1.56        3.35      1.86 o 
   5   2   6     1252.32     1158.92     18.17 o 
   6   2   6      180.86      191.30      8.47 o 
   7   2   6     1006.63     1006.18     25.20 o 
   8   2   6       23.44       24.08      7.66 o 
   9   2   6      153.20      130.90     24.08 o 
  10   2   6       10.31       24.05     19.10 o 
 -10   3   6       95.37      108.40     31.50 o 
  -9   3   6      165.57      184.19     16.92 o 
  -8   3   6       24.52       26.27      7.17 o 
  -7   3   6      126.31      139.84      8.88 o 
  -6   3   6      270.01      251.70     10.53 o 
  -5   3   6       99.65       94.52      6.72 o 
  -4   3   6      253.82      231.91     12.81 o 
  -3   3   6      953.83      976.04     20.68 o 
  -2   3   6     2322.28     2531.24     60.40 o 
  -1   3   6      538.35      507.88     15.88 o 
   0   3   6     1122.27     1284.02     23.68 o 
   1   3   6      538.35      503.02     10.45 o 
   2   3   6     2322.28     2578.40     32.40 o 
   3   3   6      953.83      961.90     17.39 o 
   4   3   6      253.82      241.09      5.66 o 
   5   3   6       99.65       96.73      6.13 o 
   6   3   6      270.01      235.20     11.37 o 
   7   3   6      126.31      141.36     10.00 o 
   8   3   6       24.52       25.90      9.08 o 
   9   3   6      165.57      182.71     16.19 o 
  10   3   6       95.37       86.66     12.17 o 
 -10   4   6        4.51       -5.91      9.66 o 
  -9   4   6       14.55        9.19      9.11 o 
  -8   4   6       98.06      100.91      8.85 o 
  -7   4   6      161.89      176.73     10.58 o 
  -6   4   6      617.60      614.53     16.05 o 
  -5   4   6      666.94      627.19     15.37 o 
  -4   4   6      465.39      450.66     11.78 o 
  -3   4   6     1470.81     1514.03     24.08 o 
  -2   4   6     2097.91     1975.92     28.91 o 
  -1   4   6      775.95      821.54     11.95 o 
   0   4   6     1322.13     1260.59     20.60 o 
   1   4   6      775.95      832.12     15.21 o 
   2   4   6     2097.91     2042.54     26.82 o 
   3   4   6     1470.81     1507.26     21.21 o 
   4   4   6      465.39      444.65      9.44 o 
   5   4   6      666.94      667.06     33.17 o 
   6   4   6      617.60      637.57     19.09 o 
   7   4   6      161.89      155.56     10.83 o 
   8   4   6       98.06      112.78     10.03 o 
   9   4   6       14.55        6.16      9.05 o 
  10   4   6        4.51       33.28     16.96 o 
 -10   5   6       23.40       10.65     15.04 o 
  -9   5   6      108.67      107.70     11.43 o 
  -8   5   6      147.65      145.55      9.95 o 
  -7   5   6       65.82       58.82      7.28 o 
  -6   5   6       28.01       40.05      6.45 o 
  -5   5   6      169.74      167.75      8.48 o 
  -4   5   6      259.26      241.02      9.13 o 
  -3   5   6      241.41      241.95      6.58 o 
  -2   5   6      776.57      780.83     12.41 o 
  -1   5   6      959.19      976.81     14.75 o 
   0   5   6      483.39      476.59     12.80 o 
   1   5   6      959.19      985.87     17.75 o 
   2   5   6      776.57      766.15     13.28 o 
   3   5   6      241.41      230.92      6.61 o 
   4   5   6      259.27      247.26     11.12 o 
   5   5   6      169.74      175.39     10.42 o 
   6   5   6       28.01       36.87      7.23 o 
   7   5   6       65.82       85.66      9.15 o 
   8   5   6      147.65      134.77     11.29 o 
   9   5   6      108.67      105.88     13.99 o 
  10   5   6       23.40        4.70     15.43 o 
 -10   6   6        7.56       14.98     17.47 o 
  -9   6   6       26.31       15.24      9.86 o 
  -8   6   6      132.52      128.36      9.83 o 
  -7   6   6       26.49       34.07      6.59 o 
  -6   6   6      313.82      309.70     16.10 o 
  -5   6   6      740.22      702.19     16.91 o 
  -4   6   6       59.33       68.43      5.75 o 
  -3   6   6      168.78      145.72      7.06 o 
  -2   6   6     1135.73     1093.88     16.23 o 
  -1   6   6     1079.09      947.39     17.83 o 
   0   6   6        7.81       11.21      3.32 o 
   1   6   6     1079.09      941.97     17.86 o 
   2   6   6     1135.73     1092.75     20.25 o 
   3   6   6      168.78      153.33      5.84 o 
   4   6   6       59.33       62.36      4.87 o 
   5   6   6      740.22      702.30     24.92 o 
   6   6   6      313.82      274.12     13.48 o 
   7   6   6       26.49       23.80      6.45 o 
   8   6   6      132.52      110.41     10.78 o 
   9   6   6       26.31       37.20     11.05 o 
  10   6   6        7.56       -8.78      8.78 o 
  -9   7   6       44.29       54.37     10.04 o 
  -8   7   6        6.93       13.54      7.44 o 
  -7   7   6       41.82       42.93      8.44 o 
  -6   7   6      329.35      342.82     15.21 o 
  -5   7   6      401.07      372.43     23.55 o 
  -4   7   6      357.55      358.02     13.91 o 
  -3   7   6      218.85      209.23     14.24 o 
  -2   7   6       39.98       36.44      6.27 o 
  -1   7   6      128.08      114.94      6.99 o 
   0   7   6       19.37       33.49      4.51 o 
   1   7   6      128.08      107.91      6.30 o 
   2   7   6       39.98       45.64      4.77 o 
   3   7   6      218.85      212.68      6.96 o 
   4   7   6      357.55      350.84     15.87 o 
   5   7   6      401.07      334.76     21.27 o 
   6   7   6      329.35      324.71     25.63 o 
   7   7   6       41.82       42.93      8.28 o 
   8   7   6        6.93       -4.91      5.74 o 
   9   7   6       44.29       56.64     11.17 o 
  -9   8   6        2.61        2.01      9.70 o 
  -8   8   6       87.45       98.65     14.42 o 
  -7   8   6       50.08       71.49     12.84 o 
  -6   8   6       23.99       29.66     10.08 o 
  -5   8   6       65.72       70.71     12.02 o 
  -4   8   6      208.57      177.49     14.96 o 
  -3   8   6      162.52      163.43     19.51 o 
  -2   8   6      304.45      301.74     10.17 o 
  -1   8   6       40.21       50.68      5.42 o 
   0   8   6      864.15      725.76     16.32 o 
   1   8   6       40.21       38.49      5.16 o 
   2   8   6      304.45      307.06     12.69 o 
   3   8   6      162.52      175.06      8.00 o 
   4   8   6      208.58      182.52     21.42 o 
   5   8   6       65.72       77.10     11.19 o 
   6   8   6       23.99       17.67      8.20 o 
   7   8   6       50.08       43.73     10.48 o 
   8   8   6       87.45       79.26     10.50 o 
   9   8   6        2.61       18.85     13.74 o 
  -8   9   6        5.12        9.39     10.00 o 
  -7   9   6       22.74       41.46     11.07 o 
  -6   9   6       23.98       23.26     10.33 o 
  -5   9   6      441.95      443.69     22.80 o 
  -4   9   6       48.16       39.25     10.18 o 
  -3   9   6       28.25       21.19      8.39 o 
  -2   9   6      741.78      731.44     20.08 o 
  -1   9   6       14.71       12.06      4.40 o 
   0   9   6      852.49      832.41     19.29 o 
   1   9   6       14.71       12.09      4.38 o 
   2   9   6      741.78      715.62     16.86 o 
   3   9   6       28.25       44.26      6.78 o 
   4   9   6       48.16       41.90      9.47 o 
   5   9   6      441.95      430.19     21.96 o 
   6   9   6       23.98       25.23     11.51 o 
   7   9   6       22.74       30.07      9.94 o 
   8   9   6        5.12        0.63     13.58 o 
  -8  10   6       23.78       25.01     11.33 o 
  -7  10   6      105.60      130.99     16.30 o 
  -6  10   6       72.47       71.97     13.94 o 
  -5  10   6      162.89      130.04     16.99 o 
  -4  10   6       36.88       48.94     15.21 o 
  -3  10   6      538.29      503.93     23.57 o 
  -2  10   6       12.21       15.32      5.44 o 
  -1  10   6      195.34      186.08      9.54 o 
   0  10   6       67.79       61.59      6.65 o 
   1  10   6      195.34      185.54      9.28 o 
   2  10   6       12.21        7.23      5.29 o 
   3  10   6      538.29      516.82     22.77 o 
   4  10   6       36.88       37.64      9.06 o 
   5  10   6      162.89      146.35     15.93 o 
   6  10   6       72.47       77.14     12.79 o 
   7  10   6      105.60      102.35     14.92 o 
   8  10   6       23.78       23.41     10.32 o 
  -7  11   6       60.27       68.92     14.01 o 
  -6  11   6       33.69       25.26     10.54 o 
  -5  11   6       47.49       55.61     22.24 o 
  -4  11   6       48.51       69.09     12.19 o 
  -3  11   6      164.17      181.64     27.08 o 
  -2  11   6       92.56       93.14     12.45 o 
  -1  11   6      213.39      209.45     11.73 o 
   0  11   6      250.34      253.02     10.76 o 
   1  11   6      213.39      195.36     10.03 o 
   2  11   6       92.56       96.38      9.31 o 
   3  11   6      164.17      162.61     23.67 o 
   4  11   6       48.51       50.21     14.92 o 
   5  11   6       47.49       59.71     12.40 o 
   6  11   6       33.69       44.14     12.32 o 
   7  11   6       60.28       70.27     14.01 o 
  -6  12   6       34.34       46.39     12.00 o 
  -5  12   6        6.17        9.85      6.73 o 
  -4  12   6       17.16       20.58      8.79 o 
  -3  12   6      119.69      118.38     14.57 o 
  -2  12   6        1.11       -1.27      6.38 o 
  -1  12   6      143.98      163.79     11.03 o 
   0  12   6       61.57       72.47      7.38 o 
   1  12   6      143.98      162.71     20.02 o 
   2  12   6        1.11       -2.60      5.82 o 
   3  12   6      119.69      143.99     22.73 o 
   4  12   6       17.16       10.31     11.15 o 
   5  12   6        6.17        5.19      5.44 o 
   6  12   6       34.34       29.42     12.36 o 
  -6  13   6       21.34       44.43      9.51 o 
  -5  13   6       14.42       48.99     14.67 o 
  -4  13   6       40.45       43.71     28.91 o 
  -3  13   6        6.58       18.63      8.45 o 
  -2  13   6       51.63       58.75     11.41 o 
  -1  13   6        7.65       -1.18      7.36 o 
   0  13   6        0.99        2.66      7.56 o 
   1  13   6        7.65        1.64      6.03 o 
   2  13   6       51.63       68.51     15.15 o 
   3  13   6        6.58       -6.62      6.62 o 
   4  13   6       40.45       46.40     20.69 o 
   5  13   6       14.42       36.56     16.18 o 
   6  13   6       21.34       27.20     12.00 o 
  -4  14   6        9.68       31.71      7.48 o 
  -3  14   6       17.31       -4.75     14.90 o 
  -2  14   6       36.23       76.02     16.52 o 
  -1  14   6       95.82      138.19     27.23 o 
   0  14   6       33.89       60.99     31.78 o 
   1  14   6       95.82      114.81     14.30 o 
   2  14   6       36.23       47.63     14.88 o 
   3  14   6       17.31       32.14     21.27 o 
   4  14   6        9.68       -3.63      5.57 o 
  -3  15   6        3.80       17.97      7.83 o 
  -2  15   6       55.04       77.58     12.28 o 
  -1  15   6       38.48       67.70     13.11 o 
   0  15   6        9.49        7.19     13.07 o 
   1  15   6       38.48       63.83     13.21 o 
   2  15   6       55.04       25.57     20.96 o 
   3  15   6        3.80       12.26      7.45 o 
   1   0   7     1208.90     1317.04     20.84 o 
   2   0   7       72.00       63.12      6.50 o 
   3   0   7      462.56      588.56     12.27 o 
   4   0   7      534.62      564.92     18.05 o 
   5   0   7      203.02      193.14      6.99 o 
   6   0   7        5.91        7.17      3.79 o 
   7   0   7      401.93      423.16     15.23 o 
   8   0   7      134.06      111.04     20.45 o 
   9   0   7      160.77      151.40     15.63 o 
  10   0   7        2.80       25.63     10.36 o 
 -10   1   7       93.59      125.61     16.02 o 
  -9   1   7      254.01      293.89     34.87 o 
  -8   1   7       85.81       85.96     12.18 o 
  -7   1   7      450.82      439.11     15.48 o 
  -6   1   7       73.20       81.88      6.69 o 
  -5   1   7     1097.56     1090.25     23.77 o 
  -4   1   7      394.19      388.12     12.38 o 
  -3   1   7      806.66      818.15     17.97 o 
  -2   1   7       62.37       56.84      4.72 o 
  -1   1   7      105.92      100.20      6.15 o 
   0   1   7      515.15      475.70     12.77 o 
   1   1   7      105.92      103.77      4.72 o 
   2   1   7       62.37       72.32      4.12 o 
   3   1   7      806.66      794.99     13.12 o 
   4   1   7      394.19      388.38      8.00 o 
   5   1   7     1097.56     1078.12     15.87 o 
   6   1   7       73.20       78.06      7.11 o 
   7   1   7      450.82      450.30     20.38 o 
   8   1   7       85.81      101.77     11.87 o 
   9   1   7      254.01      263.70     18.23 o 
  10   1   7       93.59      116.00     20.79 o 
 -10   2   7       36.41       38.64     11.70 o 
  -9   2   7       68.26       78.30     13.32 o 
  -8   2   7      142.89      124.97     13.47 o 
  -7   2   7       96.97      106.84      9.47 o 
  -6   2   7      226.39      219.82      9.36 o 
  -5   2   7      276.98      280.43     12.11 o 
  -4   2   7       15.26       17.63      5.00 o 
  -3   2   7      533.15      584.99     14.97 o 
  -2   2   7     1197.55     1254.33     24.00 o 
  -1   2   7      820.17      886.97     22.68 o 
   0   2   7     1392.72     1457.21     26.36 o 
   1   2   7      820.17      893.79     18.07 o 
   2   2   7     1197.55     1304.41     18.35 o 
   3   2   7      533.14      594.65      9.90 o 
   4   2   7       15.25       19.72      2.52 o 
   5   2   7      276.98      274.00      8.17 o 
   6   2   7      226.39      229.45     14.27 o 
   7   2   7       96.97      102.35     13.83 o 
   8   2   7      142.89      123.17     13.23 o 
   9   2   7       68.26       61.49     20.02 o 
  10   2   7       36.41       48.49     13.68 o 
 -10   3   7       40.83       22.38     11.89 o 
  -9   3   7       11.78       -1.00     10.58 o 
  -8   3   7      152.84      138.61     12.23 o 
  -7   3   7       55.10       48.73      6.64 o 
  -6   3   7       52.45       47.12      6.28 o 
  -5   3   7      143.57      137.78      9.43 o 
  -4   3   7      443.00      391.24     13.16 o 
  -3   3   7      293.02      318.26     10.88 o 
  -2   3   7      147.09      160.41      7.90 o 
  -1   3   7       42.57       59.38      6.43 o 
   0   3   7     1537.01     1432.51     52.82 o 
   1   3   7       42.57       50.23      6.14 o 
   2   3   7      147.09      171.49      5.66 o 
   3   3   7      293.02      311.71      7.60 o 
   4   3   7      443.00      403.54      7.94 o 
   5   3   7      143.57      143.26      7.88 o 
   6   3   7       52.45       50.25      6.90 o 
   7   3   7       55.10       44.46      8.77 o 
   8   3   7      152.84      169.30     15.51 o 
   9   3   7       11.78        6.31      9.10 o 
  10   3   7       40.83       45.33      9.90 o 
 -10   4   7       56.78       70.18     15.06 o 
  -9   4   7       31.42       13.72     10.08 o 
  -8   4   7      157.62      163.10     12.88 o 
  -7   4   7      105.63      103.58      8.23 o 
  -6   4   7      417.27      421.52     13.63 o 
  -5   4   7      469.23      449.67     12.91 o 
  -4   4   7       89.91       85.88      6.33 o 
  -3   4   7        0.58        1.77      4.59 o 
  -2   4   7     3576.33     3756.64     59.59 o 
  -1   4   7      563.56      527.97     17.48 o 
   0   4   7      140.20      117.36      5.70 o 
   1   4   7      563.56      519.16     10.36 o 
   2   4   7     3576.34     3779.00     46.48 o 
   3   4   7        0.58       -2.07      2.07 o 
   4   4   7       89.91       86.55      4.97 o 
   5   4   7      469.23      450.47     12.20 o 
   6   4   7      417.27      424.15     20.80 o 
   7   4   7      105.63      115.67      9.85 o 
   8   4   7      157.62      146.11     11.24 o 
   9   4   7       31.42       39.16     11.25 o 
  10   4   7       56.78       40.80     18.55 o 
 -10   5   7       54.05       41.63     19.33 o 
  -9   5   7       18.45       23.62      8.16 o 
  -8   5   7       22.70       22.05      6.52 o 
  -7   5   7       10.01        6.14      5.15 o 
  -6   5   7       23.24       24.90      5.83 o 
  -5   5   7       83.63       85.17      6.86 o 
  -4   5   7       55.83       44.06      5.37 o 
  -3   5   7      367.79      382.40      8.55 o 
  -2   5   7      101.15       93.68      4.25 o 
  -1   5   7      122.12       98.85      5.52 o 
   0   5   7      278.88      247.00      8.02 o 
   1   5   7      122.12      102.23      5.69 o 
   2   5   7      101.15      100.86      4.94 o 
   3   5   7      367.79      366.91      8.80 o 
   4   5   7       55.83       57.46      4.91 o 
   5   5   7       83.63       98.21      8.69 o 
   6   5   7       23.24       33.68      6.77 o 
   7   5   7       10.01        8.50      5.38 o 
   8   5   7       22.70       22.63      6.92 o 
   9   5   7       18.45        8.56      9.89 o 
  10   5   7       54.05       61.72     12.89 o 
  -9   6   7        4.82       -7.31      7.31 o 
  -8   6   7       21.56       19.79      7.68 o 
  -7   6   7      368.42      334.96     15.63 o 
  -6   6   7       99.96       92.76      9.59 o 
  -5   6   7       85.52       74.99      8.72 o 
  -4   6   7      188.86      171.04     10.23 o 
  -3   6   7     1406.76     1258.64     26.07 o 
  -2   6   7      258.91      247.08     10.05 o 
  -1   6   7      543.45      475.73     11.94 o 
   0   6   7     1481.71     1307.14     22.77 o 
   1   6   7      543.45      497.11     12.14 o 
   2   6   7      258.91      261.90      7.62 o 
   3   6   7     1406.76     1202.57     19.23 o 
   4   6   7      188.86      164.17      7.34 o 
   5   6   7       85.52       85.80     11.77 o 
   6   6   7       99.96       98.44      9.62 o 
   7   6   7      368.42      359.49     21.60 o 
   8   6   7       21.56       19.42      7.20 o 
   9   6   7        4.82       -6.23      8.10 o 
  -9   7   7        5.28       29.41     18.14 o 
  -8   7   7       97.45       90.32     13.78 o 
  -7   7   7       26.29       41.69     10.78 o 
  -6   7   7      219.14      231.91     22.96 o 
  -5   7   7       10.66       -1.02      8.18 o 
  -4   7   7      195.46      200.42     14.96 o 
  -3   7   7       67.40       82.90     11.55 o 
  -2   7   7       69.20       71.54      8.66 o 
  -1   7   7      159.41      131.37      7.60 o 
   0   7   7       37.40       44.62      4.91 o 
   1   7   7      159.41      138.42      7.15 o 
   2   7   7       69.20       61.02      5.41 o 
   3   7   7       67.40       80.86      5.08 o 
   4   7   7      195.46      179.14      9.99 o 
   5   7   7       10.66        7.30      6.39 o 
   6   7   7      219.14      211.44     15.91 o 
   7   7   7       26.29       31.04      7.46 o 
   8   7   7       97.45       89.68     14.99 o 
   9   7   7        5.28       11.14      7.84 o 
  -9   8   7       10.67       -1.52      8.71 o 
  -8   8   7       81.35       80.54     13.58 o 
  -7   8   7       79.84       83.79     13.32 o 
  -6   8   7      359.35      361.10     21.02 o 
  -5   8   7      657.46      634.23     26.64 o 
  -4   8   7      198.65      210.47     42.89 o 
  -3   8   7      695.90      669.62     25.49 o 
  -2   8   7      962.37      917.78     20.28 o 
  -1   8   7      918.98      829.15     17.81 o 
   0   8   7       92.41       86.96      6.40 o 
   1   8   7      918.97      824.22     17.78 o 
   2   8   7      962.37      920.49     19.02 o 
   3   8   7      695.90      637.03     19.79 o 
   4   8   7      198.65      192.20     10.64 o 
   5   8   7      657.46      650.92     25.70 o 
   6   8   7      359.36      353.45     19.75 o 
   7   8   7       79.84       72.61     11.71 o 
   8   8   7       81.35       82.11     12.73 o 
   9   8   7       10.67       -4.03      7.64 o 
  -8   9   7      142.00      124.34     28.42 o 
  -7   9   7       13.90        5.79      9.42 o 
  -6   9   7      122.32      100.04     13.86 o 
  -5   9   7       20.71       20.04      9.99 o 
  -4   9   7      627.36      641.49     26.38 o 
  -3   9   7      145.94      118.22     13.58 o 
  -2   9   7       27.72       25.71      5.73 o 
  -1   9   7      583.68      521.26     14.26 o 
   0   9   7       29.29       25.33      5.02 o 
   1   9   7      583.68      521.88     14.36 o 
   2   9   7       27.72       33.71      5.18 o 
   3   9   7      145.94      144.51     10.13 o 
   4   9   7      627.36      612.23     24.89 o 
   5   9   7       20.71       19.80      8.29 o 
   6   9   7      122.32       94.23     13.27 o 
   7   9   7       13.90       22.84      8.58 o 
   8   9   7      141.99      133.53     16.29 o 
  -8  10   7       33.17       41.34     13.38 o 
  -7  10   7       12.79       16.26     10.33 o 
  -6  10   7       43.24       45.41     11.53 o 
  -5  10   7      289.83      289.08     19.51 o 
  -4  10   7       23.59       38.81     10.26 o 
  -3  10   7       41.91       48.82     10.62 o 
  -2  10   7      356.35      381.37     20.11 o 
  -1  10   7      114.18      122.65     13.34 o 
   0  10   7       33.71       39.50      6.02 o 
   1  10   7      114.18      112.08      7.88 o 
   2  10   7      356.35      339.18     14.39 o 
   3  10   7       41.91       49.29      7.39 o 
   4  10   7       23.59       24.71      7.95 o 
   5  10   7      289.83      236.02     21.81 o 
   6  10   7       43.24       28.82     12.67 o 
   7  10   7       12.79       11.21     19.30 o 
   8  10   7       33.17       33.23     11.17 o 
  -7  11   7       13.26       20.64     10.46 o 
  -6  11   7       40.37       46.19     12.08 o 
  -5  11   7       66.54       68.21     19.18 o 
  -4  11   7      118.45      147.32     20.26 o 
  -3  11   7      249.33      263.45     18.66 o 
  -2  11   7       27.17       30.63      6.24 o 
  -1  11   7      246.70      257.27     15.38 o 
   0  11   7      364.18      319.74     17.24 o 
   1  11   7      246.70      271.77     11.21 o 
   2  11   7       27.17       26.25      9.38 o 
   3  11   7      249.33      258.04     17.18 o 
   4  11   7      118.45      135.74     14.56 o 
   5  11   7       66.54       54.57     12.22 o 
   6  11   7       40.37       54.66     14.64 o 
   7  11   7       13.26        9.67     10.11 o 
  -6  12   7        1.61       11.34      9.74 o 
  -5  12   7       24.13       41.14      9.52 o 
  -4  12   7        8.68       18.71      7.85 o 
  -3  12   7       54.72       78.92     15.86 o 
  -2  12   7       17.69       15.73      8.48 o 
  -1  12   7        7.16        7.04      5.55 o 
   0  12   7      160.27      166.01     14.01 o 
   1  12   7        7.16        5.70      5.48 o 
   2  12   7       17.69       19.68      6.61 o 
   3  12   7       54.72       62.47     11.36 o 
   4  12   7        8.68        5.07      8.49 o 
   5  12   7       24.13       23.65      8.23 o 
   6  12   7        1.61        2.34     10.65 o 
  -5  13   7       44.08       41.21     10.35 o 
  -4  13   7       20.94       31.77      9.25 o 
  -3  13   7       57.17       80.86     12.67 o 
  -2  13   7       58.70       61.03     10.93 o 
  -1  13   7      264.36      280.92     13.90 o 
   0  13   7       69.55       83.36      8.92 o 
   1  13   7      264.36      290.55     21.65 o 
   2  13   7       58.70       62.58     10.73 o 
   3  13   7       57.17       90.08     20.06 o 
   4  13   7       20.94       19.13      7.11 o 
   5  13   7       44.08       61.59     21.08 o 
  -4  14   7       17.68       38.86     11.26 o 
  -3  14   7       34.21       86.73     12.96 o 
  -2  14   7       32.50       47.08     14.08 o 
  -1  14   7       39.10       90.60     23.14 o 
   0  14   7        1.44        7.19     12.43 o 
   1  14   7       39.10       43.45     11.73 o 
   2  14   7       32.50       38.05     27.94 o 
   3  14   7       34.21       37.09     14.98 o 
   4  14   7       17.68       19.93     18.14 o 
  -2  15   7       46.85       79.07     12.17 o 
  -1  15   7       31.16       73.04     15.27 o 
   0  15   7       26.27       50.19     17.02 o 
   1  15   7       31.16       57.06     12.43 o 
   2  15   7       46.85       70.40     22.44 o 
   0   0   8     2798.55     2965.56     58.84 o 
   1   0   8      766.31      857.92     15.69 o 
   2   0   8      486.77      557.92     13.62 o 
   3   0   8       47.48       50.50      4.36 o 
   4   0   8      261.42      259.93     11.26 o 
   5   0   8       14.93       18.24      5.32 o 
   6   0   8       27.25       30.45      6.31 o 
   7   0   8      140.29      164.38     10.54 o 
   8   0   8       91.86       88.72     11.37 o 
   9   0   8        6.62       10.38      7.71 o 
  10   0   8       36.22       58.19     12.06 o 
 -10   1   8       63.25       55.28     27.66 o 
  -9   1   8       16.24       28.21      9.60 o 
  -8   1   8      261.28      285.71     17.96 o 
  -7   1   8       35.90       36.40      8.71 o 
  -6   1   8       58.85       74.29      6.97 o 
  -5   1   8      396.59      389.88     13.52 o 
  -4   1   8      557.22      525.10     14.94 o 
  -3   1   8      460.69      409.25     12.29 o 
  -2   1   8      752.04      707.19     16.36 o 
  -1   1   8      674.06      669.31     15.27 o 
   0   1   8     1629.45     1548.05     24.37 o 
   1   1   8      674.06      647.36     12.95 o 
   2   1   8      752.04      725.27     13.88 o 
   3   1   8      460.69      409.67     10.01 o 
   4   1   8      557.22      551.85     15.09 o 
   5   1   8      396.59      354.99      8.26 o 
   6   1   8       58.85       61.69      6.08 o 
   7   1   8       35.90       20.67     16.41 o 
   8   1   8      261.28      248.69     22.96 o 
   9   1   8       16.24       35.91     17.82 o 
  10   1   8       63.25       82.83     20.06 o 
 -10   2   8       27.55       21.10     10.72 o 
  -9   2   8      191.91      191.47     17.16 o 
  -8   2   8       12.59       10.22      6.24 o 
  -7   2   8      132.40      142.42      8.46 o 
  -6   2   8      135.23      138.09      9.91 o 
  -5   2   8       33.13       44.36      6.92 o 
  -4   2   8       56.04       62.22      6.61 o 
  -3   2   8     1131.65     1106.66     22.77 o 
  -2   2   8      202.08      162.69      9.85 o 
  -1   2   8     1168.84     1209.38     23.79 o 
   0   2   8     2688.34     3074.38     56.57 o 
   1   2   8     1168.84     1228.31     23.57 o 
   2   2   8      202.08      166.90      5.48 o 
   3   2   8     1131.65     1068.00     18.29 o 
   4   2   8       56.04       61.99      3.77 o 
   5   2   8       33.13       38.71      3.97 o 
   6   2   8      135.23      145.91     14.97 o 
   7   2   8      132.40      146.24     10.52 o 
   8   2   8       12.59       14.75      7.77 o 
   9   2   8      191.91      183.40     26.97 o 
  10   2   8       27.55       25.63     10.59 o 
 -10   3   8       58.10       48.67     13.17 o 
  -9   3   8      116.09      101.28     14.20 o 
  -8   3   8       33.59       25.74      7.03 o 
  -7   3   8      227.43      235.65     10.86 o 
  -6   3   8      130.80      153.06      8.86 o 
  -5   3   8      177.38      171.31     10.33 o 
  -4   3   8      197.20      202.37     10.36 o 
  -3   3   8     2140.83     2160.30     38.04 o 
  -2   3   8      157.27      152.96      8.03 o 
  -1   3   8      315.69      359.26     14.21 o 
   0   3   8     1466.56     1559.06     28.86 o 
   1   3   8      315.69      376.91     15.46 o 
   2   3   8      157.27      159.92      6.68 o 
   3   3   8     2140.83     2118.61     28.97 o 
   4   3   8      197.20      197.80      5.78 o 
   5   3   8      177.38      163.24      8.09 o 
   6   3   8      130.80      145.87     11.33 o 
   7   3   8      227.43      217.74     12.05 o 
   8   3   8       33.59       43.31     10.47 o 
   9   3   8      116.09      107.31     14.16 o 
  10   3   8       58.10       38.81     20.94 o 
 -10   4   8       10.33       14.17     10.95 o 
  -9   4   8       78.47       75.51     13.48 o 
  -8   4   8      204.82      211.62     12.95 o 
  -7   4   8      233.45      241.33     17.77 o 
  -6   4   8       49.74       51.62      8.43 o 
  -5   4   8      300.17      260.59     10.25 o 
  -4   4   8      665.10      664.36     18.02 o 
  -3   4   8     1193.41     1118.23     26.64 o 
  -2   4   8     1308.45     1170.58     23.60 o 
  -1   4   8     1554.57     1536.38     36.20 o 
   0   4   8      131.44      144.66     10.56 o 
   1   4   8     1554.57     1516.76     22.18 o 
   2   4   8     1308.45     1220.37     20.87 o 
   3   4   8     1193.41     1086.38     17.53 o 
   4   4   8      665.11      639.37     13.89 o 
   5   4   8      300.17      249.55     16.81 o 
   6   4   8       49.74       50.55      7.29 o 
   7   4   8      233.45      236.82     18.06 o 
   8   4   8      204.82      210.35     17.16 o 
   9   4   8       78.47       79.08     16.61 o 
  10   4   8       10.33        4.21     14.55 o 
  -9   5   8        2.53        1.27     22.59 o 
  -8   5   8       13.13       18.41      7.40 o 
  -7   5   8       30.81       32.60      6.49 o 
  -6   5   8       87.90      100.46      7.99 o 
  -5   5   8      124.17      132.85      8.11 o 
  -4   5   8       50.90       49.06      5.38 o 
  -3   5   8      753.38      718.41     12.80 o 
  -2   5   8      760.71      680.18     11.60 o 
  -1   5   8      634.39      650.04     16.45 o 
   0   5   8       39.85       31.68      4.08 o 
   1   5   8      634.39      662.92     12.71 o 
   2   5   8      760.71      675.38     12.95 o 
   3   5   8      753.38      716.80     13.48 o 
   4   5   8       50.90       52.34      5.01 o 
   5   5   8      124.17      134.86     11.59 o 
   6   5   8       87.90       95.35     12.53 o 
   7   5   8       30.81       15.87     10.57 o 
   8   5   8       13.13        1.30      8.04 o 
   9   5   8        2.53        5.29     11.02 o 
  -9   6   8       19.87       17.99     10.33 o 
  -8   6   8      264.48      268.71     15.47 o 
  -7   6   8       15.99       16.09      7.23 o 
  -6   6   8      369.59      371.18     15.71 o 
  -5   6   8       42.33       44.27      8.01 o 
  -4   6   8      370.85      340.28     18.37 o 
  -3   6   8       44.06       38.84      8.37 o 
  -2   6   8     1911.47     1690.14     36.55 o 
  -1   6   8      186.24      192.02      7.72 o 
   0   6   8       14.93        9.22      3.34 o 
   1   6   8      186.24      176.29      7.55 o 
   2   6   8     1911.47     1696.41     34.88 o 
   3   6   8       44.06       53.57      4.38 o 
   4   6   8      370.85      356.34     10.84 o 
   5   6   8       42.33       41.77      8.07 o 
   6   6   8      369.59      335.92     17.92 o 
   7   6   8       16.00       18.85      9.51 o 
   8   6   8      264.48      259.90     14.89 o 
   9   6   8       19.87       22.26      9.65 o 
  -9   7   8        2.61       -9.80     12.21 o 
  -8   7   8       44.24       69.71     16.48 o 
  -7   7   8      120.10      117.26     14.38 o 
  -6   7   8       28.12       22.38      9.20 o 
  -5   7   8       47.59       37.80      9.50 o 
  -4   7   8      166.24      142.81     13.48 o 
  -3   7   8       35.61       40.95     11.85 o 
  -2   7   8      769.95      711.94     19.62 o 
  -1   7   8       28.27       27.84      4.80 o 
   0   7   8      573.89      553.55     13.85 o 
   1   7   8       28.27       19.66      4.38 o 
   2   7   8      769.95      679.01     13.82 o 
   3   7   8       35.61       31.35      5.91 o 
   4   7   8      166.24      156.73      9.85 o 
   5   7   8       47.59       44.05      8.61 o 
   6   7   8       28.12       24.03      8.09 o 
   7   7   8      120.10      145.79     14.63 o 
   8   7   8       44.24       42.41      9.69 o 
   9   7   8        2.61       -7.50      7.50 o 
  -8   8   8       92.88       83.89     16.61 o 
  -7   8   8       50.12       54.18     11.78 o 
  -6   8   8      269.54      282.03     19.55 o 
  -5   8   8       34.75       12.21      8.95 o 
  -4   8   8      212.60      211.16     31.20 o 
  -3   8   8      380.23      368.63     32.61 o 
  -2   8   8      143.22      142.87     12.88 o 
  -1   8   8      629.98      604.33     15.12 o 
   0   8   8       16.31       20.15      4.34 o 
   1   8   8      629.99      619.44     15.32 o 
   2   8   8      143.22      132.01     12.55 o 
   3   8   8      380.23      361.43     11.38 o 
   4   8   8      212.60      195.37     11.23 o 
   5   8   8       34.75       47.87     15.58 o 
   6   8   8      269.54      272.54     18.68 o 
   7   8   8       50.12       29.98      8.98 o 
   8   8   8       92.88       74.68     32.76 o 
  -8   9   8       36.59       53.96     17.74 o 
  -7   9   8      179.86      152.17     22.13 o 
  -6   9   8       55.79       72.51     12.87 o 
  -5   9   8      116.23      100.36     14.17 o 
  -4   9   8       13.21        6.05      8.46 o 
  -3   9   8     1095.93     1029.29     49.20 o 
  -2   9   8      349.68      359.71     15.80 o 
  -1   9   8      451.48      461.12     13.55 o 
   0   9   8      450.31      426.85     13.02 o 
   1   9   8      451.48      419.56     13.00 o 
   2   9   8      349.68      345.59     11.77 o 
   3   9   8     1095.93     1006.19     21.19 o 
   4   9   8       13.21       11.53      7.55 o 
   5   9   8      116.23      124.99     14.27 o 
   6   9   8       55.79       68.83     12.13 o 
   7   9   8      179.86      162.82     16.49 o 
   8   9   8       36.59       50.52     12.72 o 
  -7  10   8        5.17        7.09      8.77 o 
  -6  10   8       10.96        3.25      8.99 o 
  -5  10   8      114.76      150.76     40.48 o 
  -4  10   8       60.05       52.37     11.06 o 
  -3  10   8       11.92       19.24     10.70 o 
  -2  10   8      281.53      278.33     12.82 o 
  -1  10   8      949.20      928.53     20.77 o 
   0  10   8      729.47      738.50     18.05 o 
   1  10   8      949.20      943.52     20.94 o 
   2  10   8      281.53      238.39     12.27 o 
   3  10   8       11.92       15.55      6.01 o 
   4  10   8       60.05       59.38     10.35 o 
   5  10   8      114.76      130.29     28.96 o 
   6  10   8       10.96       -6.85      7.50 o 
   7  10   8        5.17       -5.73      6.76 o 
  -7  11   8       28.76       19.72     17.31 o 
  -6  11   8        3.84        6.23      8.93 o 
  -5  11   8       75.44       83.96     12.25 o 
  -4  11   8      116.76      121.79     14.81 o 
  -3  11   8      107.89      106.75     13.89 o 
  -2  11   8       70.30       60.55      7.77 o 
  -1  11   8      137.38      151.94     10.53 o 
   0  11   8       13.51       15.00      4.59 o 
   1  11   8      137.38      157.39      9.44 o 
   2  11   8       70.30       77.59      8.88 o 
   3  11   8      107.89      101.08     12.63 o 
   4  11   8      116.76      120.01     19.28 o 
   5  11   8       75.44       86.07     14.19 o 
   6  11   8        3.84       -4.23      8.17 o 
   7  11   8       28.76       30.95     14.56 o 
  -6  12   8       26.18       24.80     10.59 o 
  -5  12   8       17.00       40.99     14.39 o 
  -4  12   8      121.54      143.23     15.95 o 
  -3  12   8       34.64       41.49     10.47 o 
  -2  12   8       37.14       31.60      9.34 o 
  -1  12   8      172.01      153.90     11.41 o 
   0  12   8      330.77      342.48     20.14 o 
   1  12   8      172.01      176.86     12.33 o 
   2  12   8       37.14       33.19     13.10 o 
   3  12   8       34.64       30.48      8.48 o 
   4  12   8      121.54      144.44     33.94 o 
   5  12   8       17.00        3.83      7.46 o 
   6  12   8       26.18        9.50     10.72 o 
  -5  13   8        0.82       -6.26     13.69 o 
  -4  13   8       95.39      142.63     16.06 o 
  -3  13   8       12.34       26.47      8.82 o 
  -2  13   8        7.05       23.72      9.13 o 
  -1  13   8       23.08       20.80      6.26 o 
   0  13   8       19.22       37.80      6.69 o 
   1  13   8       23.08       13.93      8.68 o 
   2  13   8        7.05        6.40      6.58 o 
   3  13   8       12.34       18.51      7.97 o 
   4  13   8       95.39      135.41     30.22 o 
   5  13   8        0.82       -1.41     15.31 o 
  -4  14   8       28.84       48.37     25.18 o 
  -3  14   8        9.13       13.92      7.66 o 
  -2  14   8       14.83       27.06      9.22 o 
  -1  14   8       52.05       83.92     12.47 o 
   0  14   8      129.49      116.34     13.50 o 
   1  14   8       52.05       58.75     10.43 o 
   2  14   8       14.83       18.61      8.43 o 
   3  14   8        9.13       26.63     19.07 o 
   4  14   8       28.84       41.40     18.43 o 
  -1  15   8       30.49       61.14     11.00 o 
   0  15   8        3.14       28.72     15.54 o 
   1  15   8       30.49       54.16     12.99 o 
   1   0   9      921.04      895.12     16.75 o 
   2   0   9     1079.66     1090.32     22.22 o 
   3   0   9     1422.97     1633.42     30.21 o 
   4   0   9     2064.46     2007.00     31.31 o 
   5   0   9      824.72      774.48     16.43 o 
   6   0   9      407.65      404.25     12.07 o 
   7   0   9       51.56       41.93      8.30 o 
   8   0   9        0.02       11.88      8.67 o 
   9   0   9      273.07      303.65     54.07 o 
  10   0   9       34.62       34.48     17.57 o 
 -10   1   9       39.46       37.76     13.07 o 
  -9   1   9       86.11       75.77     15.34 o 
  -8   1   9       80.28       56.98     18.01 o 
  -7   1   9      117.84      128.55      9.85 o 
  -6   1   9       64.06       54.67      7.56 o 
  -5   1   9       10.46       15.77      5.67 o 
  -4   1   9      262.88      274.15     11.36 o 
  -3   1   9      893.91      805.39     17.33 o 
  -2   1   9      137.09      132.09      7.31 o 
  -1   1   9       67.63       69.95      5.56 o 
   0   1   9      222.65      241.24      7.68 o 
   1   1   9       67.63       82.94      5.00 o 
   2   1   9      137.09      136.75      6.03 o 
   3   1   9      893.91      802.84     24.76 o 
   4   1   9      262.88      277.32      8.79 o 
   5   1   9       10.46       12.84      2.98 o 
   6   1   9       64.06       59.05      6.12 o 
   7   1   9      117.84      130.34     16.49 o 
   8   1   9       80.28       80.18     11.50 o 
   9   1   9       86.11       36.23     19.73 o 
  10   1   9       39.46       45.82      9.62 o 
 -10   2   9       37.05       16.85     10.72 o 
  -9   2   9       65.11       78.29     12.89 o 
  -8   2   9       80.94       99.61     10.05 o 
  -7   2   9       72.00       75.43      8.04 o 
  -6   2   9      458.81      384.14     18.91 o 
  -5   2   9      185.08      173.66     10.21 o 
  -4   2   9     1445.86     1353.17     28.16 o 
  -3   2   9      628.34      670.39     17.09 o 
  -2   2   9      948.98      920.30     31.63 o 
  -1   2   9     2550.27     2571.39     43.71 o 
   0   2   9     2645.53     2412.09     41.45 o 
   1   2   9     2550.27     2548.68     43.83 o 
   2   2   9      948.98      896.56     17.13 o 
   3   2   9      628.34      672.08     13.76 o 
   4   2   9     1445.86     1378.38     23.27 o 
   5   2   9      185.08      186.13      8.43 o 
   6   2   9      458.81      419.09     12.75 o 
   7   2   9       72.00       68.88      8.07 o 
   8   2   9       80.94       70.75     13.23 o 
   9   2   9       65.11       74.37     12.89 o 
  10   2   9       37.05       -2.55     17.58 o 
 -10   3   9       38.91       30.65     11.16 o 
  -9   3   9        6.90       10.63     11.04 o 
  -8   3   9       58.89       45.38     11.07 o 
  -7   3   9       13.21       19.58      8.47 o 
  -6   3   9      582.09      571.46     18.47 o 
  -5   3   9      275.42      255.04     12.20 o 
  -4   3   9      741.83      740.07     19.53 o 
  -3   3   9      412.83      360.30     12.52 o 
  -2   3   9      689.22      638.19     20.82 o 
  -1   3   9      392.07      368.87     11.74 o 
   0   3   9        0.07       12.15      3.76 o 
   1   3   9      392.07      336.69     11.02 o 
   2   3   9      689.22      660.43     13.99 o 
   3   3   9      412.83      360.31      9.00 o 
   4   3   9      741.83      768.19     13.77 o 
   5   3   9      275.42      272.13     14.44 o 
   6   3   9      582.09      595.79     18.59 o 
   7   3   9       13.21        5.82      5.46 o 
   8   3   9       58.89       75.91     31.52 o 
   9   3   9        6.90       22.81     15.49 o 
  10   3   9       38.91       38.84     20.64 o 
  -9   4   9       49.90       45.60     11.54 o 
  -8   4   9      123.25      105.09     10.48 o 
  -7   4   9       43.05       45.55      6.55 o 
  -6   4   9      220.54      188.51     13.83 o 
  -5   4   9       87.60       82.25      6.94 o 
  -4   4   9      258.86      211.99     14.52 o 
  -3   4   9      211.98      177.53      9.56 o 
  -2   4   9      138.89      114.98     15.29 o 
  -1   4   9      156.74      138.91     10.22 o 
   0   4   9       13.04       10.76      3.88 o 
   1   4   9      156.74      148.13      6.70 o 
   2   4   9      138.89      128.37      5.78 o 
   3   4   9      211.98      188.33      6.70 o 
   4   4   9      258.86      216.41     10.01 o 
   5   4   9       87.60       76.28      7.05 o 
   6   4   9      220.54      182.79     17.34 o 
   7   4   9       43.05       42.84      9.83 o 
   8   4   9      123.25      125.30     14.75 o 
   9   4   9       49.90       55.06     12.31 o 
  -9   5   9       12.20        6.24     13.31 o 
  -8   5   9       76.99       78.99     10.46 o 
  -7   5   9      281.80      261.74     16.91 o 
  -6   5   9      117.85      102.13     10.00 o 
  -5   5   9      173.62      155.59     10.64 o 
  -4   5   9       70.63       66.83      7.98 o 
  -3   5   9     1077.42      975.82     22.49 o 
  -2   5   9      249.37      222.94     13.45 o 
  -1   5   9      837.41      742.81     18.41 o 
   0   5   9     1902.95     1817.55     29.69 o 
   1   5   9      837.41      767.91     14.36 o 
   2   5   9      249.37      228.72      8.05 o 
   3   5   9     1077.42      989.22     17.06 o 
   4   5   9       70.63       72.55      5.82 o 
   5   5   9      173.62      151.68     12.51 o 
   6   5   9      117.85      141.76     12.73 o 
   7   5   9      281.80      254.98     13.44 o 
   8   5   9       76.99       80.79     12.09 o 
   9   5   9       12.20       18.29      9.14 o 
  -9   6   9       25.81       36.23     15.94 o 
  -8   6   9       87.78       94.58     13.55 o 
  -7   6   9       53.81       64.82     11.62 o 
  -6   6   9       67.04       66.22     20.94 o 
  -5   6   9       19.78       27.54      9.20 o 
  -4   6   9       77.59       77.73     11.13 o 
  -3   6   9      218.29      191.12     16.33 o 
  -2   6   9      388.20      359.89     12.52 o 
  -1   6   9      152.77      146.28      8.54 o 
   0   6   9      245.87      243.85     11.38 o 
   1   6   9      152.77      134.79      6.42 o 
   2   6   9      388.20      365.94      9.60 o 
   3   6   9      218.29      198.35      7.35 o 
   4   6   9       77.59       68.81      5.97 o 
   5   6   9       19.78        9.48      6.01 o 
   6   6   9       67.04       60.84      9.71 o 
   7   6   9       53.81       54.40      9.94 o 
   8   6   9       87.78       80.90     10.12 o 
   9   6   9       25.81       27.56      9.59 o 
  -9   7   9       35.87       40.74     16.67 o 
  -8   7   9       24.45       42.35     11.00 o 
  -7   7   9      242.28      234.12     18.49 o 
  -6   7   9       47.10       30.53      9.83 o 
  -5   7   9       25.80       36.72      9.86 o 
  -4   7   9       53.51       49.50     14.88 o 
  -3   7   9      831.03      825.27     28.81 o 
  -2   7   9      132.98      129.36      8.75 o 
  -1   7   9      829.36      770.99     17.08 o 
   0   7   9       15.62       20.30      5.72 o 
   1   7   9      829.36      753.22     16.92 o 
   2   7   9      132.98      132.22      6.59 o 
   3   7   9      831.03      755.82     35.08 o 
   4   7   9       53.51       46.50      6.31 o 
   5   7   9       25.80       22.56      7.04 o 
   6   7   9       47.10       48.11     10.83 o 
   7   7   9      242.28      220.99     17.32 o 
   8   7   9       24.45       22.60     18.31 o 
   9   7   9       35.87       44.72      9.94 o 
  -8   8   9       41.91       51.13     20.06 o 
  -7   8   9      157.07      150.29     16.47 o 
  -6   8   9      217.37      189.72     17.36 o 
  -5   8   9       18.47       18.64      9.44 o 
  -4   8   9      311.47      285.66     29.85 o 
  -3   8   9     1066.25     1022.88     32.78 o 
  -2   8   9       23.61       19.04      8.31 o 
  -1   8   9      329.26      332.45     11.24 o 
   0   8   9      136.81      128.52      7.78 o 
   1   8   9      329.26      329.74     15.65 o 
   2   8   9       23.61       18.52      4.02 o 
   3   8   9     1066.25     1008.93     21.17 o 
   4   8   9      311.47      271.76     12.54 o 
   5   8   9       18.47       12.72      7.84 o 
   6   8   9      217.37      212.23     17.15 o 
   7   8   9      157.07      151.41     24.33 o 
   8   8   9       41.91       59.60     11.15 o 
  -8   9   9       17.40       16.36     10.26 o 
  -7   9   9       10.79       10.50     11.39 o 
  -6   9   9       70.67       85.22     13.61 o 
  -5   9   9       29.67       36.74     10.21 o 
  -4   9   9       46.99       42.07      9.79 o 
  -3   9   9      164.79      165.17     27.46 o 
  -2   9   9      374.02      363.87     23.39 o 
  -1   9   9        2.36       -0.41      4.13 o 
   0   9   9      310.66      294.72     11.00 o 
   1   9   9        2.36        4.19      4.60 o 
   2   9   9      374.02      364.70     12.30 o 
   3   9   9      164.79      172.64      8.89 o 
   4   9   9       46.99       32.89      9.08 o 
   5   9   9       29.67       27.60      9.39 o 
   6   9   9       70.67       82.80     15.63 o 
   7   9   9       10.79       23.54      8.49 o 
   8   9   9       17.40       11.58     10.63 o 
  -7  10   9       14.46       26.92     23.77 o 
  -6  10   9       70.10       91.96     14.05 o 
  -5  10   9       17.95       31.56      8.65 o 
  -4  10   9      322.84      361.63     20.46 o 
  -3  10   9       76.85       67.71     12.13 o 
  -2  10   9       90.68       82.13      8.56 o 
  -1  10   9      205.88      202.40     11.46 o 
   0  10   9      129.85      129.55      9.03 o 
   1  10   9      205.88      216.01     10.25 o 
   2  10   9       90.68       87.22      8.92 o 
   3  10   9       76.85       68.53      8.19 o 
   4  10   9      322.84      334.48     19.29 o 
   5  10   9       17.95       13.23      8.95 o 
   6  10   9       70.10       53.53     12.03 o 
   7  10   9       14.46       13.09      8.25 o 
  -6  11   9       10.49       15.01      9.73 o 
  -5  11   9        5.93       17.34      7.26 o 
  -4  11   9       75.95       94.35     13.52 o 
  -3  11   9        3.79       13.94      8.48 o 
  -2  11   9       63.77       70.18      8.13 o 
  -1  11   9        5.62        6.56      5.50 o 
   0  11   9       40.32       38.81      6.17 o 
   1  11   9        5.62        4.95      4.14 o 
   2  11   9       63.77       69.41      8.64 o 
   3  11   9        3.79       10.85     10.45 o 
   4  11   9       75.95       76.72     18.18 o 
   5  11   9        5.93        9.02      9.01 o 
   6  11   9       10.49        9.98      9.78 o 
  -6  12   9       12.86       11.97      9.40 o 
  -5  12   9       92.35      129.43     22.79 o 
  -4  12   9        0.59        6.72      6.54 o 
  -3  12   9       31.28       46.91     10.65 o 
  -2  12   9      140.90      141.12     15.37 o 
  -1  12   9      123.44      129.39     10.63 o 
   0  12   9       24.64       25.44      6.34 o 
   1  12   9      123.44      125.11     10.99 o 
   2  12   9      140.90      139.72     11.57 o 
   3  12   9       31.28       47.97     10.79 o 
   4  12   9        0.59        7.55      9.11 o 
   5  12   9       92.34      118.71     49.63 o 
   6  12   9       12.86       -2.47      8.57 o 
  -5  13   9       13.92       14.25     15.54 o 
  -4  13   9       14.86       31.48     10.45 o 
  -3  13   9       33.23       43.02      9.27 o 
  -2  13   9        9.15       22.96      8.83 o 
  -1  13   9       29.25       43.67      8.81 o 
   0  13   9        0.04       10.29      5.14 o 
   1  13   9       29.25       33.18      7.86 o 
   2  13   9        9.15       19.37      7.34 o 
   3  13   9       33.23       35.30      8.72 o 
   4  13   9       14.86       21.23     16.96 o 
   5  13   9       13.92       14.67      7.90 o 
  -3  14   9       27.23       25.70      8.21 o 
  -2  14   9       45.95       73.08     17.15 o 
  -1  14   9       47.00       64.22     13.06 o 
   0  14   9       66.34       84.39     11.60 o 
   1  14   9       46.99       54.25      9.88 o 
   2  14   9       45.95       50.89     10.34 o 
   3  14   9       27.23       32.10      8.31 o 
   0   0  10      523.04      400.82     14.80 o 
   1   0  10      184.21      203.78      7.50 o 
   2   0  10      640.78      685.40     16.69 o 
   3   0  10     1845.94     1857.71     36.63 o 
   4   0  10      566.39      582.53     13.83 o 
   5   0  10       53.14       61.83      5.72 o 
   6   0  10       32.52       27.96      4.84 o 
   7   0  10       31.17       35.44      6.47 o 
   8   0  10      211.79      179.88     15.35 o 
   9   0  10        9.04        4.24     16.64 o 
  10   0  10        4.96       29.03     23.14 o 
 -10   1  10        6.63       13.39     14.47 o 
  -9   1  10      155.46      162.50     15.75 o 
  -8   1  10      112.12      113.11     22.28 o 
  -7   1  10       40.78       45.97      6.90 o 
  -6   1  10       23.86       40.53      7.34 o 
  -5   1  10      130.15      138.11      9.21 o 
  -4   1  10      678.46      673.19     16.02 o 
  -3   1  10      737.57      731.89     18.11 o 
  -2   1  10      238.76      213.79      9.10 o 
  -1   1  10     1057.29     1207.84     26.28 o 
   0   1  10       18.18       19.68      4.03 o 
   1   1  10     1057.28     1157.17     20.80 o 
   2   1  10      238.76      218.63     12.74 o 
   3   1  10      737.57      744.57     20.73 o 
   4   1  10      678.46      642.34     16.23 o 
   5   1  10      130.15      128.61      6.65 o 
   6   1  10       23.86       30.12      6.15 o 
   7   1  10       40.78       58.07      9.84 o 
   8   1  10      112.12      106.40     13.05 o 
   9   1  10      155.47      157.50     25.93 o 
  10   1  10        6.63       -1.02     14.87 o 
  -9   2  10       21.78       27.16      9.71 o 
  -8   2  10      287.75      268.91     13.89 o 
  -7   2  10       65.97       61.03      9.91 o 
  -6   2  10      282.90      285.77     13.36 o 
  -5   2  10       80.89       84.77      8.38 o 
  -4   2  10       67.69       63.25      7.50 o 
  -3   2  10     1071.64     1019.05     29.75 o 
  -2   2  10     1197.72     1160.54     24.85 o 
  -1   2  10      536.39      454.68     13.35 o 
   0   2  10       40.17       66.64     13.18 o 
   1   2  10      536.40      450.00     13.13 o 
   2   2  10     1197.72     1182.06     21.99 o 
   3   2  10     1071.64     1065.96     21.90 o 
   4   2  10       67.69       73.59      5.28 o 
   5   2  10       80.89       80.22      5.51 o 
   6   2  10      282.90      282.50     10.84 o 
   7   2  10       65.97       77.91      8.69 o 
   8   2  10      287.75      234.09     20.98 o 
   9   2  10       21.78       15.35      9.15 o 
  -9   3  10       89.45       81.75     13.51 o 
  -8   3  10       73.70       66.32      9.00 o 
  -7   3  10      120.00      125.87      8.77 o 
  -6   3  10       17.37       12.10      7.73 o 
  -5   3  10      162.35      157.78     10.39 o 
  -4   3  10      515.33      445.18     15.07 o 
  -3   3  10      454.25      470.35     14.78 o 
  -2   3  10      902.52      863.51     20.67 o 
  -1   3  10     1391.54     1556.43     30.39 o 
   0   3  10      647.59      616.89     16.10 o 
   1   3  10     1391.54     1525.85     29.78 o 
   2   3  10      902.52      872.71     19.78 o 
   3   3  10      454.26      447.93     11.74 o 
   4   3  10      515.34      464.51     10.45 o 
   5   3  10      162.35      147.93     10.39 o 
   6   3  10       17.37       26.79      6.49 o 
   7   3  10      120.00      115.54     10.07 o 
   8   3  10       73.70       68.94     12.67 o 
   9   3  10       89.45       81.29     13.75 o 
  -9   4  10       44.84       28.75     17.31 o 
  -8   4  10      116.40      124.39     14.35 o 
  -7   4  10       19.16       14.48      8.32 o 
  -6   4  10       36.67       27.93     10.01 o 
  -5   4  10       96.06      120.29      9.87 o 
  -4   4  10      323.49      263.81     12.48 o 
  -3   4  10       23.09       10.68      5.69 o 
  -2   4  10      347.25      292.02     33.26 o 
  -1   4  10      462.78      443.98     14.07 o 
   0   4  10       19.63       21.54      4.66 o 
   1   4  10      462.78      455.96     17.04 o 
   2   4  10      347.25      337.20     12.85 o 
   3   4  10       23.09       20.36      3.52 o 
   4   4  10      323.49      276.12      9.38 o 
   5   4  10       96.06      112.09      8.45 o 
   6   4  10       36.67       39.43     12.95 o 
   7   4  10       19.16       31.84      6.61 o 
   8   4  10      116.40      104.40     14.17 o 
   9   4  10       44.84       49.21     11.44 o 
  -9   5  10       11.12       31.13     14.31 o 
  -8   5  10       74.88       80.15     17.66 o 
  -7   5  10       56.14       39.20      8.27 o 
  -6   5  10       79.84       64.04      9.05 o 
  -5   5  10       13.17       18.95      9.26 o 
  -4   5  10      557.45      508.49     21.54 o 
  -3   5  10      707.04      703.25     24.47 o 
  -2   5  10      793.98      697.89     23.99 o 
  -1   5  10       88.18       74.98      9.00 o 
   0   5  10     1163.40     1152.37     21.72 o 
   1   5  10       88.18       74.32      5.13 o 
   2   5  10      793.98      725.64     14.35 o 
   3   5  10      707.04      695.57     14.09 o 
   4   5  10      557.45      511.95     13.62 o 
   5   5  10       13.17       14.69      5.93 o 
   6   5  10       79.83       82.23     10.81 o 
   7   5  10       56.14       50.53      9.46 o 
   8   5  10       74.88       71.32      9.68 o 
   9   5  10       11.12       16.73     13.80 o 
  -9   6  10       53.94       71.53     19.49 o 
  -8   6  10       23.18       43.85      9.95 o 
  -7   6  10       24.75        1.19      8.59 o 
  -6   6  10      107.46      101.87     13.05 o 
  -5   6  10       71.31       59.31     10.87 o 
  -4   6  10       53.07       43.37      9.69 o 
  -3   6  10      110.69      124.72     12.30 o 
  -2   6  10       74.13       90.58      7.58 o 
  -1   6  10      258.06      235.34     10.71 o 
   0   6  10      175.95      170.99      8.03 o 
   1   6  10      258.06      248.30      8.21 o 
   2   6  10       74.13       76.19      5.40 o 
   3   6  10      110.69      108.55      8.01 o 
   4   6  10       53.07       51.92      6.33 o 
   5   6  10       71.31       59.57     14.37 o 
   6   6  10      107.46      106.09     12.11 o 
   7   6  10       24.75       26.11      7.78 o 
   8   6  10       23.18       20.47      7.72 o 
   9   6  10       53.94       53.01     16.24 o 
  -8   7  10      173.30      151.52     16.19 o 
  -7   7  10       51.53       59.79     11.77 o 
  -6   7  10       28.37       39.40     10.34 o 
  -5   7  10      373.68      358.11     19.88 o 
  -4   7  10       13.23        6.05      7.95 o 
  -3   7  10      238.54      258.96     21.53 o 
  -2   7  10     1225.33     1147.89     26.24 o 
  -1   7  10      247.62      200.35     11.14 o 
   0   7  10       16.90       16.48      7.57 o 
   1   7  10      247.62      219.27      8.04 o 
   2   7  10     1225.33     1117.86     19.78 o 
   3   7  10      238.54      217.65     10.49 o 
   4   7  10       13.23       10.82      4.11 o 
   5   7  10      373.68      341.66     18.48 o 
   6   7  10       28.37       33.05      8.75 o 
   7   7  10       51.53       47.65      9.80 o 
   8   7  10      173.30      195.03     27.26 o 
  -8   8  10        1.40       10.16     11.09 o 
  -7   8  10       47.01       60.43     12.21 o 
  -6   8  10       30.54       34.01     10.42 o 
  -5   8  10      100.51       91.76     12.89 o 
  -4   8  10      178.32      185.65     15.51 o 
  -3   8  10       14.06       16.85      8.01 o 
  -2   8  10        4.20       10.68     11.62 o 
  -1   8  10       60.30       68.83     13.38 o 
   0   8  10      329.37      312.71     15.35 o 
   1   8  10       60.30       54.90      6.04 o 
   2   8  10        4.20        8.78      4.56 o 
   3   8  10       14.06        5.46      3.89 o 
   4   8  10      178.32      148.57     10.81 o 
   5   8  10      100.51       91.63     12.90 o 
   6   8  10       30.54       36.63      9.07 o 
   7   8  10       47.01       36.54      9.52 o 
   8   8  10        1.40       -6.83      6.83 o 
  -7   9  10       69.93       71.90     13.73 o 
  -6   9  10       14.71       18.79     17.14 o 
  -5   9  10       44.45       48.51     10.83 o 
  -4   9  10      174.22      170.94     19.14 o 
  -3   9  10      124.07      134.35     18.36 o 
  -2   9  10      126.10      143.74     41.44 o 
  -1   9  10      567.42      547.10     19.04 o 
   0   9  10      200.31      202.18      9.68 o 
   1   9  10      567.42      509.65     14.74 o 
   2   9  10      126.10      130.49      7.29 o 
   3   9  10      124.07      117.91      7.91 o 
   4   9  10      174.22      168.60     20.24 o 
   5   9  10       44.45       50.44     10.45 o 
   6   9  10       14.71        8.98      7.24 o 
   7   9  10       69.93       97.08     13.58 o 
  -7  10  10        7.36        5.54      8.20 o 
  -6  10  10       44.91       39.95     11.77 o 
  -5  10  10       75.15       89.06     12.34 o 
  -4  10  10      183.61      205.33     16.90 o 
  -3  10  10        3.90       23.77      8.73 o 
  -2  10  10      445.66      433.71     21.70 o 
  -1  10  10       78.46       94.71     12.36 o 
   0  10  10       61.91       60.24      6.76 o 
   1  10  10       78.46       85.07      7.55 o 
   2  10  10      445.66      421.42     13.54 o 
   3  10  10        3.90        6.60      4.62 o 
   4  10  10      183.61      190.17     26.34 o 
   5  10  10       75.15       78.91     21.53 o 
   6  10  10       44.91       38.31     11.40 o 
   7  10  10        7.36        9.56      8.11 o 
  -6  11  10        5.54       10.77      9.21 o 
  -5  11  10       55.53       55.38     10.58 o 
  -4  11  10        5.47       28.41     14.40 o 
  -3  11  10      100.83       97.22     17.38 o 
  -2  11  10        4.69        0.88      7.58 o 
  -1  11  10       48.46       57.71     10.16 o 
   0  11  10       16.28        9.97      5.65 o 
   1  11  10       48.46       61.79      7.04 o 
   2  11  10        4.69        3.87      5.34 o 
   3  11  10      100.83      109.24     17.35 o 
   4  11  10        5.47       18.15     10.88 o 
   5  11  10       55.53       37.16     11.01 o 
   6  11  10        5.54        5.11      9.11 o 
  -5  12  10       26.86       35.16     19.93 o 
  -4  12  10       75.61      101.79     21.85 o 
  -3  12  10       78.92       88.20     16.14 o 
  -2  12  10        7.97        2.91      7.41 o 
  -1  12  10      312.31      354.27     15.94 o 
   0  12  10      269.80      289.83     15.73 o 
   1  12  10      312.31      335.88     20.12 o 
   2  12  10        7.97       15.24     10.27 o 
   3  12  10       78.92       74.48     11.49 o 
   4  12  10       75.61      108.28     13.37 o 
   5  12  10       26.86       10.86      9.51 o 
  -4  13  10       12.67       32.54     20.61 o 
  -3  13  10       31.89       38.40      9.55 o 
  -2  13  10        1.81       11.29      7.46 o 
  -1  13  10      125.77      156.83     11.94 o 
   0  13  10       92.15       99.55     12.77 o 
   1  13  10      125.77      158.07     12.60 o 
   2  13  10        1.81        0.11      9.11 o 
   3  13  10       31.89       51.04     13.90 o 
   4  13  10       12.67       36.12     18.59 o 
  -2  14  10      119.88      160.97     16.41 o 
  -1  14  10       58.26       72.52     11.46 o 
   0  14  10       48.98       83.29     21.30 o 
   1  14  10       58.26       82.92     11.26 o 
   2  14  10      119.88      145.25     15.70 o 
   1   0  11      398.25      380.31     11.20 o 
   2   0  11     1505.50     1650.24     31.83 o 
   3   0  11      439.36      471.68     14.28 o 
   4   0  11        0.05       -1.30      5.20 o 
   5   0  11       53.43       52.65      5.70 o 
   6   0  11       96.66      109.40      7.44 o 
   7   0  11       33.83       27.70      9.88 o 
   8   0  11      232.95      217.77     15.47 o 
   9   0  11       36.34        7.49     16.61 o 
  -9   1  11      104.92       95.72     15.02 o 
  -8   1  11       52.24       53.33     18.57 o 
  -7   1  11       33.87       26.70      6.11 o 
  -6   1  11      764.69      689.74     19.64 o 
  -5   1  11      290.46      264.47     10.18 o 
  -4   1  11     1013.98     1032.56     23.66 o 
  -3   1  11      442.73      461.74     14.43 o 
  -2   1  11      497.91      462.73     14.07 o 
  -1   1  11      843.34      949.67     21.61 o 
   0   1  11      306.45      297.70     11.52 o 
   1   1  11      843.34      953.92     18.63 o 
   2   1  11      497.91      489.50     13.98 o 
   3   1  11      442.73      470.68     13.88 o 
   4   1  11     1013.98     1045.33     22.79 o 
   5   1  11      290.46      280.85     18.80 o 
   6   1  11      764.69      741.35     20.91 o 
   7   1  11       33.87       36.66     13.54 o 
   8   1  11       52.24       52.43     10.01 o 
   9   1  11      104.92       87.37     22.44 o 
  -9   2  11       68.20       78.52     12.27 o 
  -8   2  11       56.01       69.79     12.75 o 
  -7   2  11      143.22      129.67     10.28 o 
  -6   2  11      152.30      159.08     10.86 o 
  -5   2  11      200.96      219.14     12.77 o 
  -4   2  11      591.04      553.15     14.42 o 
  -3   2  11      569.23      498.65     18.93 o 
  -2   2  11      245.30      227.42     10.22 o 
  -1   2  11       90.29       86.78      6.88 o 
   0   2  11      277.96      316.82     16.13 o 
   1   2  11       90.29       79.31      6.55 o 
   2   2  11      245.30      251.46      8.64 o 
   3   2  11      569.23      485.17     14.00 o 
   4   2  11      591.04      568.83     17.87 o 
   5   2  11      200.96      211.64     10.01 o 
   6   2  11      152.30      152.36     10.52 o 
   7   2  11      143.22      137.98     18.39 o 
   8   2  11       56.01       54.42     10.50 o 
   9   2  11       68.20       67.15     12.66 o 
  -9   3  11       21.94       -9.66     15.25 o 
  -8   3  11       77.31      114.08     26.86 o 
  -7   3  11       96.64       97.82     12.41 o 
  -6   3  11       48.02       40.27      7.91 o 
  -5   3  11      889.25      874.14     23.13 o 
  -4   3  11        3.11        3.99      5.65 o 
  -3   3  11      195.91      173.05      9.91 o 
  -2   3  11      481.69      490.66     15.25 o 
  -1   3  11     1596.90     1491.30     30.23 o 
   0   3  11       38.27       41.13      5.65 o 
   1   3  11     1596.90     1469.57     29.75 o 
   2   3  11      481.69      491.46     14.48 o 
   3   3  11      195.91      205.55     13.74 o 
   4   3  11        3.11        4.55      3.22 o 
   5   3  11      889.25      871.82     29.15 o 
   6   3  11       48.02       56.47      9.14 o 
   7   3  11       96.64       88.94      9.73 o 
   8   3  11       77.31       75.15     12.40 o 
   9   3  11       21.94       23.69      9.37 o 
  -9   4  11       37.85       45.87     18.98 o 
  -8   4  11       16.54       20.78     12.33 o 
  -7   4  11       19.95       28.87      7.72 o 
  -6   4  11      363.05      343.40     15.02 o 
  -5   4  11      380.10      371.01     15.15 o 
  -4   4  11      467.61      473.82     19.47 o 
  -3   4  11      195.85      206.36     15.00 o 
  -2   4  11      117.94      136.30     11.34 o 
  -1   4  11       76.84       63.32      6.78 o 
   0   4  11       62.83       74.66      9.19 o 
   1   4  11       76.83       76.48      6.99 o 
   2   4  11      117.94      132.58      8.19 o 
   3   4  11      195.85      196.32      7.53 o 
   4   4  11      467.61      449.20     12.45 o 
   5   4  11      380.10      364.80     14.60 o 
   6   4  11      363.05      374.29     18.55 o 
   7   4  11       19.95       24.19      7.21 o 
   8   4  11       16.54        7.46      8.55 o 
   9   4  11       37.85       57.57     21.41 o 
  -9   5  11       41.25       42.86     15.57 o 
  -8   5  11       26.88        5.26     12.70 o 
  -7   5  11      101.58       98.23     12.86 o 
  -6   5  11       23.02       36.80      9.41 o 
  -5   5  11      137.32      133.85     13.42 o 
  -4   5  11      193.41      166.41     13.92 o 
  -3   5  11      355.19      309.95     21.81 o 
  -2   5  11       43.56       43.11      8.65 o 
  -1   5  11      126.16      136.54      9.04 o 
   0   5  11      806.49      725.98     19.12 o 
   1   5  11      126.16      124.91      7.22 o 
   2   5  11       43.56       41.54      4.44 o 
   3   5  11      355.19      334.37     10.16 o 
   4   5  11      193.41      187.84      8.73 o 
   5   5  11      137.32      121.04      9.22 o 
   6   5  11       23.02       26.20      6.97 o 
   7   5  11      101.58      100.52     12.51 o 
   8   5  11       26.88       15.46      6.91 o 
   9   5  11       41.25       43.41     11.41 o 
  -8   6  11       62.28       68.35     12.36 o 
  -7   6  11        0.05        0.85      7.33 o 
  -6   6  11      122.64      118.97     13.74 o 
  -5   6  11       98.03       89.44     12.24 o 
  -4   6  11      526.45      444.44     21.54 o 
  -3   6  11        7.83        7.11      7.01 o 
  -2   6  11      157.02      154.96      9.35 o 
  -1   6  11      336.10      303.54     12.37 o 
   0   6  11      367.43      339.48     11.13 o 
   1   6  11      336.11      289.03      9.39 o 
   2   6  11      157.02      150.85      7.80 o 
   3   6  11        7.83        2.78      3.03 o 
   4   6  11      526.45      490.68     16.09 o 
   5   6  11       98.03      100.47     22.49 o 
   6   6  11      122.64      100.47     12.52 o 
   7   6  11        0.05       -4.79      4.79 o 
   8   6  11       62.28       52.46      9.65 o 
  -8   7  11       29.17       55.36     12.79 o 
  -7   7  11       46.04       53.85     11.51 o 
  -6   7  11       19.27       25.61      9.31 o 
  -5   7  11      155.79      135.57     14.53 o 
  -4   7  11       70.99       58.98     11.18 o 
  -3   7  11      224.49      238.91     19.85 o 
  -2   7  11       98.38       93.03     11.37 o 
  -1   7  11      117.40      121.55     11.86 o 
   0   7  11      221.81      186.84     10.45 o 
   1   7  11      117.40      107.54      6.52 o 
   2   7  11       98.38       87.91      6.15 o 
   3   7  11      224.49      208.50      9.43 o 
   4   7  11       70.99       62.68      8.15 o 
   5   7  11      155.79      149.96     10.83 o 
   6   7  11       19.27       15.61      6.91 o 
   7   7  11       46.04       37.26      9.26 o 
   8   7  11       29.17       34.09      9.27 o 
  -8   8  11       20.84       21.53     10.17 o 
  -7   8  11       22.28       39.49     10.78 o 
  -6   8  11      134.41      132.54     15.15 o 
  -5   8  11      163.33      160.91     22.05 o 
  -4   8  11      167.10      147.33     14.65 o 
  -3   8  11       68.45       70.14     11.25 o 
  -2   8  11      181.10      153.30     14.13 o 
  -1   8  11      207.87      214.36     14.97 o 
   0   8  11      483.93      442.46     20.42 o 
   1   8  11      207.87      207.12      8.53 o 
   2   8  11      181.10      170.40      7.94 o 
   3   8  11       68.45       67.83      6.73 o 
   4   8  11      167.10      142.34     17.44 o 
   5   8  11      163.33      161.40     15.21 o 
   6   8  11      134.41      118.12     13.83 o 
   7   8  11       22.28       29.93      8.51 o 
   8   8  11       20.84       37.95      9.25 o 
  -7   9  11      107.27      120.87     15.45 o 
  -6   9  11       38.56       30.61      9.98 o 
  -5   9  11      143.09      129.69     15.48 o 
  -4   9  11       20.44       31.15      9.21 o 
  -3   9  11      386.78      360.23     20.06 o 
  -2   9  11       48.99       32.86      9.08 o 
  -1   9  11       13.77       20.89      5.97 o 
   0   9  11       35.81       32.10      5.44 o 
   1   9  11       13.77       17.78      4.75 o 
   2   9  11       48.99       43.27      5.77 o 
   3   9  11      386.78      369.16     12.62 o 
   4   9  11       20.44       15.89      5.89 o 
   5   9  11      143.09      137.55     15.64 o 
   6   9  11       38.56       38.07      9.87 o 
   7   9  11      107.27      120.90     14.68 o 
  -6  10  11        8.42       18.99      9.18 o 
  -5  10  11      201.53      199.86     17.42 o 
  -4  10  11        5.63        8.70      6.71 o 
  -3  10  11       65.06       57.17     10.91 o 
  -2  10  11      158.37      175.47     15.73 o 
  -1  10  11        8.57       18.90      8.16 o 
   0  10  11       21.09       17.16      6.15 o 
   1  10  11        8.57        7.94      5.75 o 
   2  10  11      158.37      152.38      9.38 o 
   3  10  11       65.06       53.35      7.75 o 
   4  10  11        5.63        1.22      7.25 o 
   5  10  11      201.53      220.68     18.53 o 
   6  10  11        8.42        8.50      8.77 o 
  -6  11  11       10.03       17.72      9.26 o 
  -5  11  11       12.39       12.64     10.84 o 
  -4  11  11        0.08        7.49      6.36 o 
  -3  11  11       74.01       71.32     11.56 o 
  -2  11  11      491.17      525.15     24.72 o 
  -1  11  11      175.84      169.08     11.77 o 
   0  11  11       39.68       33.70      5.82 o 
   1  11  11      175.84      143.05     11.43 o 
   2  11  11      491.17      499.50     15.73 o 
   3  11  11       74.01       66.45      8.42 o 
   4  11  11        0.08       12.48     11.04 o 
   5  11  11       12.39       12.52      9.31 o 
   6  11  11       10.03        9.46      9.30 o 
  -5  12  11        3.95       23.09     10.27 o 
  -4  12  11        4.27       10.42     21.61 o 
  -3  12  11        8.98       17.81      9.07 o 
  -2  12  11       99.12      106.40     13.58 o 
  -1  12  11       27.31       22.66      5.98 o 
   0  12  11       53.71       50.47     11.11 o 
   1  12  11       27.31       24.59      9.45 o 
   2  12  11       99.12       95.69     10.17 o 
   3  12  11        8.98       15.38      7.49 o 
   4  12  11        4.27       -3.81      6.62 o 
   5  12  11        3.95       -6.25      8.39 o 
  -3  13  11       16.59        7.64      7.52 o 
  -2  13  11      148.80      158.74     16.66 o 
  -1  13  11       18.44       24.57     10.30 o 
   0  13  11       20.77       32.38      8.36 o 
   1  13  11       18.44       17.96     11.33 o 
   2  13  11      148.80      144.73     16.25 o 
   3  13  11       16.59       29.99      7.98 o 
  -1  14  11        3.35       41.02     17.20 o 
   0  14  11       10.29        4.41     13.18 o 
   1  14  11        3.35       15.63      6.84 o 
   0   0  12      565.79      561.73     19.45 o 
   1   0  12      396.59      405.77     13.26 o 
   2   0  12      499.83      489.79     14.89 o 
   3   0  12      134.93      172.03     16.45 o 
   4   0  12       57.52       66.74      7.70 o 
   5   0  12        5.47        4.59      3.83 o 
   6   0  12       14.00       29.22      8.54 o 
   7   0  12       34.56       36.45      7.36 o 
   8   0  12       32.98       25.52      8.58 o 
   9   0  12       60.63       63.93     20.94 o 
  -9   1  12       10.78        4.72     16.08 o 
  -8   1  12       80.02       84.87     11.64 o 
  -7   1  12      504.82      470.26     17.20 o 
  -6   1  12      114.50      100.30      8.67 o 
  -5   1  12       63.46       78.49      6.78 o 
  -4   1  12       11.01       11.41      4.42 o 
  -3   1  12     2439.34     2493.48     45.40 o 
  -2   1  12      998.00      992.56     22.91 o 
  -1   1  12      329.31      320.46     11.91 o 
   0   1  12      560.26      552.91     15.78 o 
   1   1  12      329.31      327.10     10.30 o 
   2   1  12      998.00      953.14     22.32 o 
   3   1  12     2439.34     2503.02     44.65 o 
   4   1  12       11.01       16.71      6.30 o 
   5   1  12       63.46       56.65      9.46 o 
   6   1  12      114.50      120.59     10.97 o 
   7   1  12      504.82      498.70     22.89 o 
   8   1  12       80.02       56.97     11.14 o 
   9   1  12       10.78        1.96     15.89 o 
  -9   2  12       12.01       23.89     17.34 o 
  -8   2  12       94.58       93.23     19.81 o 
  -7   2  12        1.97        0.52      8.76 o 
  -6   2  12      103.29       85.32      7.26 o 
  -5   2  12      123.96      125.62      8.18 o 
  -4   2  12      182.11      181.21     10.17 o 
  -3   2  12      311.57      295.90     12.18 o 
  -2   2  12      263.33      258.14     13.65 o 
  -1   2  12      266.77      242.67     10.57 o 
   0   2  12       12.70       12.89      4.49 o 
   1   2  12      266.77      232.00     13.56 o 
   2   2  12      263.33      266.78      9.30 o 
   3   2  12      311.57      289.03     11.17 o 
   4   2  12      182.11      168.93      8.69 o 
   5   2  12      123.96      109.64     10.29 o 
   6   2  12      103.29       87.59      9.96 o 
   7   2  12        1.97        7.12      6.94 o 
   8   2  12       94.58      113.12     14.22 o 
   9   2  12       12.01       14.96      8.30 o 
  -9   3  12       13.42       24.18     18.76 o 
  -8   3  12      147.13      146.22     15.10 o 
  -7   3  12       23.29        8.48      9.43 o 
  -6   3  12      276.58      284.63     13.62 o 
  -5   3  12       37.49       44.28      7.78 o 
  -4   3  12      394.25      387.04     14.53 o 
  -3   3  12      121.11      126.45      9.10 o 
  -2   3  12     1417.35     1349.74     39.52 o 
  -1   3  12       45.83       38.56      5.68 o 
   0   3  12       47.92       39.27      5.81 o 
   1   3  12       45.83       31.59      5.51 o 
   2   3  12     1417.35     1316.71     28.09 o 
   3   3  12      121.11      113.31      8.54 o 
   4   3  12      394.25      379.05     13.46 o 
   5   3  12       37.49       34.17      7.48 o 
   6   3  12      276.58      257.07     15.48 o 
   7   3  12       23.29       24.75      7.38 o 
   8   3  12      147.13      156.96     18.96 o 
   9   3  12       13.42       27.22      9.79 o 
  -8   4  12       80.76       61.38     16.29 o 
  -7   4  12       28.18       29.25      9.02 o 
  -6   4  12       34.37       36.17      9.36 o 
  -5   4  12       56.49       39.17      9.23 o 
  -4   4  12      228.19      218.26     21.63 o 
  -3   4  12      536.43      486.38     30.93 o 
  -2   4  12       31.09       19.86      5.43 o 
  -1   4  12      122.87      115.78      8.55 o 
   0   4  12     1534.43     1408.65     29.90 o 
   1   4  12      122.87      118.63      8.37 o 
   2   4  12       31.09       34.40      5.45 o 
   3   4  12      536.43      479.26     13.24 o 
   4   4  12      228.19      233.29     12.01 o 
   5   4  12       56.49       54.25      7.07 o 
   6   4  12       34.37       27.30      7.55 o 
   7   4  12       28.18       24.51      7.09 o 
   8   4  12       80.76       72.84     15.89 o 
   9   4  12       54.51       65.07     12.01 o 
  -8   5  12       69.58       81.68     18.06 o 
  -7   5  12       24.14       35.93     11.73 o 
  -6   5  12       10.56       16.06      8.27 o 
  -5   5  12       50.84       45.98     10.18 o 
  -4   5  12      159.55      146.15     13.72 o 
  -3   5  12       96.09       80.99     19.96 o 
  -2   5  12      143.13      136.99     12.19 o 
  -1   5  12        9.42        7.47      4.81 o 
   0   5  12       40.24       43.79      6.35 o 
   1   5  12        9.42        6.71      3.83 o 
   2   5  12      143.13      135.42      9.29 o 
   3   5  12       96.09       82.78      5.96 o 
   4   5  12      159.55      124.68      8.11 o 
   5   5  12       50.84       55.54      7.58 o 
   6   5  12       10.56       11.35      5.64 o 
   7   5  12       24.14       37.44     10.00 o 
   8   5  12       69.59       78.78     11.35 o 
  -8   6  12        1.67        4.08     12.83 o 
  -7   6  12      112.62       94.50     13.35 o 
  -6   6  12        0.44        9.49      8.25 o 
  -5   6  12      200.87      188.08     15.60 o 
  -4   6  12      115.22       89.47     11.84 o 
  -3   6  12      119.59      120.00     17.29 o 
  -2   6  12      304.07      268.68     11.99 o 
  -1   6  12      546.38      524.97     23.23 o 
   0   6  12       50.71       44.39      5.50 o 
   1   6  12      546.38      547.70     15.28 o 
   2   6  12      304.07      259.91      9.04 o 
   3   6  12      119.59      116.45      6.88 o 
   4   6  12      115.22      108.31      7.82 o 
   5   6  12      200.88      169.27     20.92 o 
   6   6  12        0.44        5.48      5.80 o 
   7   6  12      112.62      108.74     13.39 o 
   8   6  12        1.67        3.89      6.34 o 
  -8   7  12        9.17       29.70      9.62 o 
  -7   7  12        2.28       12.31     18.05 o 
  -6   7  12       54.42       46.26     10.79 o 
  -5   7  12        7.56        5.52      9.76 o 
  -4   7  12      274.82      258.33     17.80 o 
  -3   7  12       22.75       22.98      8.16 o 
  -2   7  12       31.04       23.23      8.44 o 
  -1   7  12      263.11      259.09     12.22 o 
   0   7  12      263.97      253.82     10.32 o 
   1   7  12      263.11      242.52      9.40 o 
   2   7  12       31.04       33.09      4.77 o 
   3   7  12       22.75       13.51      4.49 o 
   4   7  12      274.82      254.42     13.17 o 
   5   7  12        7.56       10.19      5.68 o 
   6   7  12       54.42       71.99     17.43 o 
   7   7  12        2.28        8.69      8.09 o 
   8   7  12        9.17       12.99     12.84 o 
  -7   8  12       15.68       21.72      9.57 o 
  -6   8  12       20.45       36.72     10.31 o 
  -5   8  12        8.15       32.00     10.99 o 
  -4   8  12      133.17      153.14     16.76 o 
  -3   8  12       74.20       72.93     11.44 o 
  -2   8  12       44.74       48.33      9.86 o 
  -1   8  12      123.13      128.98      9.85 o 
   0   8  12      212.05      200.89     11.66 o 
   1   8  12      123.13      116.05      7.19 o 
   2   8  12       44.74       44.12      5.17 o 
   3   8  12       74.20       81.83      7.34 o 
   4   8  12      133.17      145.34     11.32 o 
   5   8  12        8.15       11.71     18.67 o 
   6   8  12       20.45       26.22      8.51 o 
   7   8  12       15.68       14.84     11.62 o 
  -7   9  12       20.13       37.34     11.14 o 
  -6   9  12      130.37      146.45     16.79 o 
  -5   9  12        3.25       -6.47     13.66 o 
  -4   9  12      280.84      288.26     34.25 o 
  -3   9  12      138.85      134.83     14.39 o 
  -2   9  12      259.64      250.88     17.60 o 
  -1   9  12      125.18      128.80     14.32 o 
   0   9  12        5.69       -0.67      3.72 o 
   1   9  12      125.18      118.62      7.49 o 
   2   9  12      259.64      242.45     12.11 o 
   3   9  12      138.85      131.67      8.76 o 
   4   9  12      280.84      254.49     13.83 o 
   5   9  12        3.25       13.55      8.25 o 
   6   9  12      130.37      148.93     16.73 o 
   7   9  12       20.13       19.47      8.22 o 
  -6  10  12        1.59       14.92      9.28 o 
  -5  10  12       43.01       71.07     11.20 o 
  -4  10  12       29.96       33.60      9.23 o 
  -3  10  12        6.35        7.17      9.30 o 
  -2  10  12        8.27        1.43      7.47 o 
  -1  10  12       24.08       17.22      8.27 o 
   0  10  12      130.07      135.16      9.13 o 
   1  10  12       24.08       27.18      4.99 o 
   2  10  12        8.27       18.43      4.80 o 
   3  10  12        6.35       11.59      5.54 o 
   4  10  12       29.96       22.17      9.39 o 
   5  10  12       43.01       49.28     11.63 o 
   6  10  12        1.59        1.60      9.11 o 
  -5  11  12       61.46       80.12     26.89 o 
  -4  11  12        5.62       23.96      7.33 o 
  -3  11  12      186.30      191.08     17.32 o 
  -2  11  12       76.10       99.09     21.22 o 
  -1  11  12      270.45      269.06     19.22 o 
   0  11  12       32.03       49.34      8.02 o 
   1  11  12      270.45      257.72     13.96 o 
   2  11  12       76.10       74.34      7.78 o 
   3  11  12      186.30      201.08     13.33 o 
   4  11  12        5.62       -3.81      3.81 o 
   5  11  12       61.46       63.99     23.63 o 
  -4  12  12       27.06       46.14     16.98 o 
  -3  12  12       18.94        8.93      7.27 o 
  -2  12  12        2.78        6.62      7.49 o 
  -1  12  12       14.84        9.65     17.26 o 
   0  12  12        0.41       11.11      4.75 o 
   1  12  12       14.84       13.15      9.15 o 
   2  12  12        2.78       10.59      5.84 o 
   3  12  12       18.94       18.25     15.12 o 
   4  12  12       27.06       51.51     16.31 o 
  -3  13  12      136.97      155.35     19.37 o 
  -2  13  12      109.87      132.26     15.09 o 
  -1  13  12       71.46       96.32     13.19 o 
   0  13  12        5.20        3.72      6.06 o 
   1  13  12       71.46       92.54     12.34 o 
   2  13  12      109.87      139.52     12.57 o 
   3  13  12      136.97      156.49     16.24 o 
   1   0  13        0.18        2.33      3.61 o 
   2   0  13       89.41       90.05      7.97 o 
   3   0  13      299.66      305.19     12.10 o 
   4   0  13       16.59        9.48      4.70 o 
   5   0  13      622.44      595.46     18.84 o 
   6   0  13      297.30      271.44     23.08 o 
   7   0  13       30.78        8.41      6.19 o 
   8   0  13       41.45       41.02      9.40 o 
   9   0  13      111.19       97.43     23.30 o 
  -9   1  13        1.00        1.50     16.21 o 
  -8   1  13       63.07       65.09     10.11 o 
  -7   1  13       59.00       49.82      7.84 o 
  -6   1  13      208.14      208.46     11.07 o 
  -5   1  13       22.85       27.50      6.78 o 
  -4   1  13       38.00       42.07      6.17 o 
  -3   1  13       11.44       12.88      5.93 o 
  -2   1  13      615.03      610.21     18.31 o 
  -1   1  13      220.89      211.74     10.15 o 
   0   1  13       34.07       22.85      4.78 o 
   1   1  13      220.89      202.77      8.61 o 
   2   1  13      615.03      603.05     20.33 o 
   3   1  13       11.44        5.26      7.04 o 
   4   1  13       38.00       40.93      5.84 o 
   5   1  13       22.85       23.13      6.22 o 
   6   1  13      208.14      200.10     14.24 o 
   7   1  13       59.00       52.26      9.50 o 
   8   1  13       63.07       53.61     11.12 o 
   9   1  13        1.00        2.42     16.40 o 
  -9   2  13       77.94       73.30     22.22 o 
  -8   2  13       32.68       52.20     11.69 o 
  -7   2  13      269.90      220.99     23.40 o 
  -6   2  13       26.06       32.61      8.08 o 
  -5   2  13      185.90      186.94     10.51 o 
  -4   2  13       78.90       89.54      8.44 o 
  -3   2  13      256.79      259.88     16.81 o 
  -2   2  13      282.92      290.82     12.20 o 
  -1   2  13      314.49      316.06     12.42 o 
   0   2  13       48.27       45.20      6.20 o 
   1   2  13      314.49      299.74     15.49 o 
   2   2  13      282.92      277.34     11.74 o 
   3   2  13      256.79      257.46     14.97 o 
   4   2  13       78.90       83.56      8.36 o 
   5   2  13      185.90      185.04     13.53 o 
   6   2  13       26.06       29.41      6.94 o 
   7   2  13      269.90      197.57     22.36 o 
   8   2  13       32.68       28.02      8.33 o 
   9   2  13       77.94       98.13     13.68 o 
  -8   3  13       21.53       29.45     10.32 o 
  -7   3  13      216.85      225.77     12.36 o 
  -6   3  13      169.88      162.35      9.59 o 
  -5   3  13        8.84        3.36      4.28 o 
  -4   3  13      118.88      123.15      9.48 o 
  -3   3  13       85.85       82.85      8.14 o 
  -2   3  13      300.52      284.84     19.67 o 
  -1   3  13       74.77       72.45      7.40 o 
   0   3  13      314.87      273.01     11.61 o 
   1   3  13       74.77       47.05      6.39 o 
   2   3  13      300.52      283.31     11.81 o 
   3   3  13       85.85       77.90      7.51 o 
   4   3  13      118.88      128.58      9.00 o 
   5   3  13        8.84       11.59      5.28 o 
   6   3  13      169.88      141.81     12.60 o 
   7   3  13      216.85      246.69     22.22 o 
   8   3  13       21.53       37.74     11.86 o 
  -8   4  13        5.62       20.40     13.39 o 
  -7   4  13      108.25      110.41     13.24 o 
  -6   4  13        8.38       10.57     16.20 o 
  -5   4  13       65.34       53.81     10.23 o 
  -4   4  13      561.61      553.02     18.35 o 
  -3   4  13      327.85      281.64     12.74 o 
  -2   4  13      113.93       95.80      8.45 o 
  -1   4  13      102.50      102.37      8.68 o 
   0   4  13      215.16      173.46     17.46 o 
   1   4  13      102.50       93.59      8.24 o 
   2   4  13      113.93      101.42      8.16 o 
   3   4  13      327.85      302.06     12.77 o 
   4   4  13      561.61      551.64     17.02 o 
   5   4  13       65.34       66.12      9.20 o 
   6   4  13        8.38        1.53      7.78 o 
   7   4  13      108.25      116.74     31.94 o 
   8   4  13        5.62       23.54      8.75 o 
  -8   5  13      146.18      110.21     21.12 o 
  -7   5  13      104.93      113.80     14.36 o 
  -6   5  13       84.65       86.78     12.34 o 
  -5   5  13       76.84       68.90     13.90 o 
  -4   5  13       73.03       58.35     10.45 o 
  -3   5  13      193.07      193.03     14.61 o 
  -2   5  13       43.13       35.06      6.25 o 
  -1   5  13      277.82      282.87     12.53 o 
   0   5  13       16.11       19.55      5.27 o 
   1   5  13      277.82      269.35     11.86 o 
   2   5  13       43.13       48.67      5.76 o 
   3   5  13      193.07      189.69      9.35 o 
   4   5  13       73.03       64.26      6.65 o 
   5   5  13       76.84       68.48      8.01 o 
   6   5  13       84.65       97.07     16.27 o 
   7   5  13      104.93      117.24     12.98 o 
   8   5  13      146.18      126.23     20.75 o 
  -8   6  13       88.72       78.00     19.86 o 
  -7   6  13       47.12       56.54     19.98 o 
  -6   6  13       16.47       22.91     16.96 o 
  -5   6  13        3.19        7.78     11.60 o 
  -4   6  13      301.35      278.09     28.20 o 
  -3   6  13       54.24       62.82     15.15 o 
  -2   6  13       75.59       88.15     11.10 o 
  -1   6  13        9.73        7.90      4.16 o 
   0   6  13      418.32      427.76     13.31 o 
   1   6  13        9.73       12.10      4.09 o 
   2   6  13       75.59       85.54      7.08 o 
   3   6  13       54.24       44.63      5.63 o 
   4   6  13      301.35      270.78     12.09 o 
   5   6  13        3.19        4.52      5.85 o 
   6   6  13       16.47       14.82      8.90 o 
   7   6  13       47.12       55.78     10.01 o 
   8   6  13       88.72      103.40     13.32 o 
  -7   7  13      148.02      196.51     28.29 o 
  -6   7  13       53.46       38.46     13.02 o 
  -5   7  13       70.52       56.34     11.34 o 
  -4   7  13       53.30       70.26     11.59 o 
  -3   7  13      121.58      100.74     17.12 o 
  -2   7  13       74.03       72.75     10.56 o 
  -1   7  13       53.96       47.02      6.28 o 
   0   7  13       85.07       83.17      7.49 o 
   1   7  13       53.96       51.68      6.38 o 
   2   7  13       74.03       75.20      6.10 o 
   3   7  13      121.58      110.80      8.23 o 
   4   7  13       53.30       46.34      6.11 o 
   5   7  13       70.52       77.74     15.25 o 
   6   7  13       53.46       59.39     10.74 o 
   7   7  13      148.02      166.60     16.25 o 
  -7   8  13       45.86       43.22     11.04 o 
  -6   8  13       49.94       79.91     12.89 o 
  -5   8  13      137.71      106.01     14.16 o 
  -4   8  13       95.33       94.12     12.33 o 
  -3   8  13        2.71        0.05      6.17 o 
  -2   8  13       22.29       23.50      9.85 o 
  -1   8  13       69.79       86.17     12.17 o 
   0   8  13       48.79       47.84      6.36 o 
   1   8  13       69.79       88.09      7.52 o 
   2   8  13       22.29       23.93      4.30 o 
   3   8  13        2.71        7.03      4.33 o 
   4   8  13       95.33      100.84     10.26 o 
   5   8  13      137.71      140.04     15.37 o 
   6   8  13       49.94       54.29     10.15 o 
   7   8  13       45.86       38.99     19.31 o 
  -6   9  13        2.48        2.18      7.76 o 
  -5   9  13      144.58      143.37     15.96 o 
  -4   9  13       66.55       57.74     15.31 o 
  -3   9  13       78.62      103.73     13.04 o 
  -2   9  13       32.61       26.80      8.91 o 
  -1   9  13       84.03       86.39     12.15 o 
   0   9  13       44.17       53.90      6.83 o 
   1   9  13       84.03       86.68      6.97 o 
   2   9  13       32.61       33.20      5.71 o 
   3   9  13       78.62       88.86      9.07 o 
   4   9  13       66.55       69.24      9.40 o 
   5   9  13      144.58      131.54     15.69 o 
   6   9  13        2.48        6.27     15.61 o 
  -6  10  13       30.13       67.58     23.19 o 
  -5  10  13       55.07       69.29     10.38 o 
  -4  10  13       15.38        9.98      6.89 o 
  -3  10  13      137.39      120.05     14.47 o 
  -2  10  13       39.59       52.61     10.61 o 
  -1  10  13       68.19       53.47     11.15 o 
   0  10  13        5.01       -0.70      5.43 o 
   1  10  13       68.19       73.82      6.66 o 
   2  10  13       39.59       36.08      6.03 o 
   3  10  13      137.39      122.24     10.76 o 
   4  10  13       15.38       16.04      8.78 o 
   5  10  13       55.07       47.43     11.88 o 
   6  10  13       30.13       20.44      9.13 o 
  -5  11  13        5.48       21.96      7.12 o 
  -4  11  13       32.04       57.56     13.37 o 
  -3  11  13       45.76       40.91     10.23 o 
  -2  11  13      185.88      197.73     17.77 o 
  -1  11  13       35.14       56.62     11.31 o 
   0  11  13      166.27      192.40     16.57 o 
   1  11  13       35.14       52.86      6.28 o 
   2  11  13      185.88      187.89     12.49 o 
   3  11  13       45.76       36.77      6.97 o 
   4  11  13       32.04       17.41      6.57 o 
   5  11  13        5.48       16.71      8.31 o 
  -3  12  13        2.79       32.23      9.70 o 
  -2  12  13      120.35      160.30     16.51 o 
  -1  12  13        1.87       28.04      9.24 o 
   0  12  13        1.96       11.30      9.21 o 
   1  12  13        1.87       12.31      9.16 o 
   2  12  13      120.35      115.50     11.01 o 
   3  12  13        2.79        7.71      6.63 o 
  -1  13  13       25.57       30.49     17.82 o 
   0  13  13       17.19       25.39      8.32 o 
   1  13  13       25.57       38.98      7.23 o 
   0   0  14      123.42      139.07     12.40 o 
   1   0  14        0.42        2.86      4.11 o 
   2   0  14      687.40      680.60     26.52 o 
   3   0  14     1729.06     1775.58     36.13 o 
   4   0  14      597.94      570.98     17.44 o 
   5   0  14       37.44       44.83      7.59 o 
   6   0  14      118.50      133.66     18.55 o 
   7   0  14      430.66      411.27     19.69 o 
   8   0  14      123.13      131.16     14.25 o 
  -8   1  14       37.27       56.03      9.91 o 
  -7   1  14       23.33       32.08      7.04 o 
  -6   1  14       97.87      100.89     10.70 o 
  -5   1  14       17.05       26.65      5.20 o 
  -4   1  14      133.08      132.38     11.08 o 
  -3   1  14       17.53       12.70      5.49 o 
  -2   1  14      457.70      449.12     15.33 o 
  -1   1  14      468.30      513.38     16.21 o 
   0   1  14      101.54      108.97      9.02 o 
   1   1  14      468.30      487.16     13.83 o 
   2   1  14      457.69      447.19     29.14 o 
   3   1  14       17.53       20.98      6.28 o 
   4   1  14      133.08      135.78      9.83 o 
   5   1  14       17.05       10.49      5.76 o 
   6   1  14       97.87       82.99     10.82 o 
   7   1  14       23.33       30.09      9.05 o 
   8   1  14       37.27       51.59     12.32 o 
  -8   2  14      103.65       73.43     12.91 o 
  -7   2  14       56.59       72.52     12.24 o 
  -6   2  14      102.82       94.08     10.81 o 
  -5   2  14        8.41        9.61      4.59 o 
  -4   2  14      139.82      135.04      9.74 o 
  -3   2  14      302.24      308.02     13.13 o 
  -2   2  14      436.04      416.17     14.91 o 
  -1   2  14      501.08      449.51     15.37 o 
   0   2  14        0.01       10.54      4.68 o 
   1   2  14      501.08      463.47     15.54 o 
   2   2  14      436.04      410.98     14.74 o 
   3   2  14      302.24      287.64     11.91 o 
   4   2  14      139.82      147.62      9.33 o 
   5   2  14        8.41       11.08     15.00 o 
   6   2  14      102.82       99.38     32.17 o 
   7   2  14       56.59       58.46     13.04 o 
   8   2  14      103.65      111.71     18.52 o 
  -8   3  14       77.62       94.45     19.19 o 
  -7   3  14       24.49       21.93     13.88 o 
  -6   3  14       62.88       57.62      7.63 o 
  -5   3  14       96.14       83.32      8.73 o 
  -4   3  14      501.45      493.28     17.40 o 
  -3   3  14      134.90      151.21     10.68 o 
  -2   3  14       45.23       56.71     13.53 o 
  -1   3  14      378.90      361.34     13.97 o 
   0   3  14      119.76      117.25      9.05 o 
   1   3  14      378.90      373.41     13.90 o 
   2   3  14       45.23       66.29      7.66 o 
   3   3  14      134.89      154.04     11.72 o 
   4   3  14      501.45      501.44     19.57 o 
   5   3  14       96.14       95.50     10.73 o 
   6   3  14       62.88       72.53     10.18 o 
   7   3  14       24.49       38.60     10.63 o 
   8   3  14       77.62       93.19     17.07 o 
  -8   4  14       30.96        3.33     14.06 o 
  -7   4  14       45.17       24.10      7.30 o 
  -6   4  14       39.17       45.46      7.58 o 
  -5   4  14       29.23       37.06      6.62 o 
  -4   4  14       62.40       54.23      7.68 o 
  -3   4  14      234.58      260.85     12.79 o 
  -2   4  14      133.18      113.91      9.60 o 
  -1   4  14      100.38       89.64      8.47 o 
   0   4  14       10.15       11.07      4.87 o 
   1   4  14      100.38       89.77     10.26 o 
   2   4  14      133.18      128.98     15.34 o 
   3   4  14      234.58      223.27     10.19 o 
   4   4  14       62.40       64.66     10.29 o 
   5   4  14       29.23       36.96      7.51 o 
   6   4  14       39.17       39.27     12.08 o 
   7   4  14       45.17       44.07     13.12 o 
   8   4  14       30.96       26.36      9.98 o 
  -8   5  14       55.09       38.03     16.40 o 
  -7   5  14       25.07       39.66      9.91 o 
  -6   5  14      124.40      111.30     13.58 o 
  -5   5  14      169.27      168.52     15.22 o 
  -4   5  14      224.98      184.70     12.14 o 
  -3   5  14      294.05      284.73     13.42 o 
  -2   5  14      392.75      355.56     17.60 o 
  -1   5  14       14.88        6.66      5.07 o 
   0   5  14        2.23        4.24      5.20 o 
   1   5  14       14.88       13.29      5.18 o 
   2   5  14      392.75      399.35     12.95 o 
   3   5  14      294.05      288.20     11.08 o 
   4   5  14      224.98      189.51     11.98 o 
   5   5  14      169.27      158.94     13.75 o 
   6   5  14      124.40      121.26     19.84 o 
   7   5  14       25.07       47.74      9.74 o 
   8   5  14       55.09       65.73     14.95 o 
  -7   6  14        0.68       -4.27     18.94 o 
  -6   6  14       10.52       17.97      8.48 o 
  -5   6  14       16.40       26.59      9.37 o 
  -4   6  14        9.52        5.40      6.54 o 
  -3   6  14       67.48       57.60      7.93 o 
  -2   6  14       55.81       49.51      8.64 o 
  -1   6  14      384.54      335.18     14.58 o 
   0   6  14       46.55       39.20      5.87 o 
   1   6  14      384.54      362.95     12.39 o 
   2   6  14       55.81       53.08      6.30 o 
   3   6  14       67.48       60.86      6.57 o 
   4   6  14        9.52       10.86      4.80 o 
   5   6  14       16.40        5.46      5.66 o 
   6   6  14       10.52       11.46      6.31 o 
   7   6  14        0.68        9.80      5.65 o 
  -7   7  14       18.91       37.56     10.19 o 
  -6   7  14      128.91      141.08     15.33 o 
  -5   7  14       20.42       37.15     10.23 o 
  -4   7  14       68.52       74.47     11.99 o 
  -3   7  14      122.53      126.42     13.59 o 
  -2   7  14      116.39      100.60     10.14 o 
  -1   7  14      143.48      133.69     15.69 o 
   0   7  14      561.54      546.60     15.77 o 
   1   7  14      143.48      134.69      8.81 o 
   2   7  14      116.39      116.09      8.31 o 
   3   7  14      122.53      119.31      8.91 o 
   4   7  14       68.52       77.76      7.62 o 
   5   7  14       20.42        7.80      7.64 o 
   6   7  14      128.91      139.87     15.05 o 
   7   7  14       18.91       22.88     13.11 o 
  -6   8  14       38.94       42.85     11.57 o 
  -5   8  14      208.56      205.73     17.94 o 
  -4   8  14       87.56       82.30     17.30 o 
  -3   8  14        6.12        3.90     15.84 o 
  -2   8  14       88.25       91.90     12.32 o 
  -1   8  14       96.57       97.91      8.25 o 
   0   8  14      153.07      145.04      9.57 o 
   1   8  14       96.57      105.82     10.82 o 
   2   8  14       88.26       85.74      7.79 o 
   3   8  14        6.12        4.96      4.41 o 
   4   8  14       87.56       83.92     15.01 o 
   5   8  14      208.56      180.37     17.53 o 
   6   8  14       38.94       48.65     10.05 o 
  -6   9  14        1.12        7.80      7.44 o 
  -5   9  14       43.00       72.19     12.49 o 
  -4   9  14       44.22       61.44     10.26 o 
  -3   9  14       96.88      106.75     13.50 o 
  -2   9  14        3.62        6.23     11.23 o 
  -1   9  14      144.77      128.14     11.53 o 
   0   9  14       91.25       95.66      8.44 o 
   1   9  14      144.77      127.93      9.32 o 
   2   9  14        3.62       -3.65      3.65 o 
   3   9  14       96.88      107.71      8.63 o 
   4   9  14       44.22       54.91      8.80 o 
   5   9  14       43.00       44.51     10.76 o 
   6   9  14        1.12       10.02      8.77 o 
  -5  10  14       62.20       65.24     16.01 o 
  -4  10  14       18.18       29.98     14.00 o 
  -3  10  14      250.80      271.90     28.76 o 
  -2  10  14       38.27       48.52     10.28 o 
  -1  10  14      130.47      121.27     14.26 o 
   0  10  14        0.09       10.80      5.28 o 
   1  10  14      130.47      143.66      9.90 o 
   2  10  14       38.27       48.38      6.59 o 
   3  10  14      250.80      266.03     14.58 o 
   4  10  14       18.18       18.24      9.20 o 
   5  10  14       62.20       60.51     12.43 o 
  -4  11  14        8.48       20.11      7.02 o 
  -3  11  14       23.59       22.82      8.62 o 
  -2  11  14       92.57      107.24     14.25 o 
  -1  11  14        4.93       12.44      7.93 o 
   0  11  14        5.16       13.06      6.80 o 
   1  11  14        4.93        3.73      4.69 o 
   2  11  14       92.57       99.61      9.16 o 
   3  11  14       23.59       24.65     10.23 o 
   4  11  14        8.48       24.88     22.21 o 
  -3  12  14       85.96       95.28     17.85 o 
  -2  12  14        0.87       25.82      8.84 o 
  -1  12  14       19.32       22.51      9.37 o 
   0  12  14       60.22       72.52      9.36 o 
   1  12  14       19.32       16.05      5.80 o 
   2  12  14        0.87       -3.93      4.85 o 
   3  12  14       85.96       83.96     14.28 o 
   1   0  15      630.99      625.23     18.87 o 
   2   0  15      115.76      102.64     10.21 o 
   3   0  15      150.48      165.77     10.46 o 
   4   0  15       56.51       49.82      6.78 o 
   5   0  15      383.96      402.07     18.57 o 
   6   0  15       54.65       94.48     17.20 o 
   7   0  15       15.70       21.68      6.92 o 
   8   0  15        2.37        6.68      6.98 o 
  -8   1  15       31.88       46.68     10.87 o 
  -7   1  15       17.21       15.67     11.78 o 
  -6   1  15       16.72       19.41      7.02 o 
  -5   1  15       45.85       50.04      8.53 o 
  -4   1  15        6.92       10.17      8.32 o 
  -3   1  15       21.72       20.06      5.62 o 
  -2   1  15      190.87      181.80     11.08 o 
  -1   1  15      399.16      384.95     14.52 o 
   0   1  15       41.88       40.54      6.22 o 
   1   1  15      399.16      427.64     21.16 o 
   2   1  15      190.87      199.42     10.83 o 
   3   1  15       21.72       39.42      7.14 o 
   4   1  15        6.92       13.83      5.91 o 
   5   1  15       45.85       58.89      8.85 o 
   6   1  15       16.72       27.08     11.31 o 
   7   1  15       17.21       24.83      8.32 o 
   8   1  15       31.88       34.81      9.72 o 
  -8   2  15       28.84        6.01     13.58 o 
  -7   2  15       19.48       -1.80     11.00 o 
  -6   2  15      141.02      135.05     12.56 o 
  -5   2  15       23.86       23.12      6.13 o 
  -4   2  15      427.28      431.26     16.08 o 
  -3   2  15       97.07       85.98     10.46 o 
  -2   2  15      121.21      120.88      9.69 o 
  -1   2  15      197.97      170.89     13.08 o 
   0   2  15      846.04      801.97     22.04 o 
   1   2  15      197.97      199.92     11.34 o 
   2   2  15      121.21      126.41      9.74 o 
   3   2  15       97.07      104.69      8.63 o 
   4   2  15      427.28      414.61     21.31 o 
   5   2  15       23.86       27.16     11.92 o 
   6   2  15      141.02      147.03     13.66 o 
   7   2  15       19.48       45.31     11.94 o 
   8   2  15       28.84       23.38     10.41 o 
  -8   3  15       42.39       42.30     16.61 o 
  -7   3  15        1.35       -5.85     11.54 o 
  -6   3  15      132.17      152.88     11.34 o 
  -5   3  15      112.34      109.72      9.88 o 
  -4   3  15       38.05       38.07      6.74 o 
  -3   3  15      174.59      156.52     13.95 o 
  -2   3  15      265.38      262.26     12.49 o 
  -1   3  15       52.36       48.58      7.09 o 
   0   3  15      318.29      328.51     13.85 o 
   1   3  15       52.36       59.66      7.55 o 
   2   3  15      265.38      276.12     17.48 o 
   3   3  15      174.59      180.80     12.97 o 
   4   3  15       38.05       29.03      7.03 o 
   5   3  15      112.34      105.26     12.01 o 
   6   3  15      132.17      106.92     11.77 o 
   7   3  15        1.35        4.03      6.36 o 
   8   3  15       42.39       39.35     11.46 o 
  -7   4  15       27.38       36.70      7.91 o 
  -6   4  15      149.04      139.13     11.03 o 
  -5   4  15       18.81       19.87      6.73 o 
  -4   4  15       97.45       92.70      9.46 o 
  -3   4  15      306.87      275.73     14.60 o 
  -2   4  15      212.35      220.87     12.10 o 
  -1   4  15      285.11      265.17     12.86 o 
   0   4  15      370.09      352.49     14.57 o 
   1   4  15      285.11      257.59     12.38 o 
   2   4  15      212.35      210.29     11.68 o 
   3   4  15      306.87      309.18     16.33 o 
   4   4  15       97.45       81.57     11.02 o 
   5   4  15       18.81       16.50      6.02 o 
   6   4  15      149.04      118.39     19.06 o 
   7   4  15       27.38       36.88     10.63 o 
  -7   5  15       22.76       33.27     10.28 o 
  -6   5  15      124.93      119.88     10.97 o 
  -5   5  15      147.45      134.96     11.77 o 
  -4   5  15        9.03       19.66      5.89 o 
  -3   5  15       36.66       50.97      7.42 o 
  -2   5  15      179.82      189.81     12.05 o 
  -1   5  15        2.84        4.42      5.08 o 
   0   5  15       20.22       20.21      6.36 o 
   1   5  15        2.84       -0.54      4.65 o 
   2   5  15      179.82      170.77      9.64 o 
   3   5  15       36.66       38.97      8.87 o 
   4   5  15        9.03        6.45      6.99 o 
   5   5  15      147.46      149.33     13.68 o 
   6   5  15      124.93      114.80     18.84 o 
   7   5  15       22.76       28.58      9.34 o 
  -7   6  15       84.96       73.88     12.67 o 
  -6   6  15        7.38       16.89      8.75 o 
  -5   6  15       25.69       31.21     15.88 o 
  -4   6  15        2.90       -0.07      4.62 o 
  -3   6  15      199.92      196.25     12.67 o 
  -2   6  15       64.28       61.07      7.86 o 
  -1   6  15       92.79       91.71      9.52 o 
   0   6  15       27.65       27.38      5.41 o 
   1   6  15       92.79       96.93      8.09 o 
   2   6  15       64.28       67.01      6.95 o 
   3   6  15      199.92      182.33     10.01 o 
   4   6  15        2.90        4.52      5.96 o 
   5   6  15       25.69       26.12     12.51 o 
   6   6  15        7.38        1.40      4.97 o 
   7   6  15       84.96       79.02     16.69 o 
  -6   7  15       38.33       60.74     11.54 o 
  -5   7  15        8.89       -1.46      6.94 o 
  -4   7  15       69.19       47.97     10.30 o 
  -3   7  15       52.69       64.10      8.21 o 
  -2   7  15       27.31       20.97      6.50 o 
  -1   7  15       77.42       69.40      7.60 o 
   0   7  15       39.26       49.25      6.50 o 
   1   7  15       77.42       58.45      6.78 o 
   2   7  15       27.31       28.21      5.79 o 
   3   7  15       52.69       48.86      9.12 o 
   4   7  15       69.19       72.07      8.83 o 
   5   7  15        8.89        5.46      8.05 o 
   6   7  15       38.34       35.79      8.43 o 
  -6   8  15        5.93       17.79      9.94 o 
  -5   8  15       29.88       37.78     10.11 o 
  -4   8  15       74.48       73.34     12.35 o 
  -3   8  15       37.23       40.04     13.19 o 
  -2   8  15       76.89       96.13     14.23 o 
  -1   8  15       36.27       40.38      7.95 o 
   0   8  15        0.16        1.07      4.58 o 
   1   8  15       36.27       52.37      6.90 o 
   2   8  15       76.89       65.19      7.38 o 
   3   8  15       37.23       37.79      8.14 o 
   4   8  15       74.48       82.33     10.01 o 
   5   8  15       29.88       21.61      8.75 o 
   6   8  15        5.93       16.86      8.97 o 
  -5   9  15        1.94       20.76      8.57 o 
  -4   9  15       33.40       45.24      8.75 o 
  -3   9  15       11.44       18.12     11.50 o 
  -2   9  15       52.99       53.52      9.04 o 
  -1   9  15        3.03        8.89      6.26 o 
   0   9  15        6.49        0.15      9.48 o 
   1   9  15        3.03       -4.94      4.94 o 
   2   9  15       52.99       41.56      7.51 o 
   3   9  15       11.44       17.79      5.11 o 
   4   9  15       33.40       33.76      7.72 o 
   5   9  15        1.94        2.70      8.42 o 
  -4  10  15       67.35       64.27     10.06 o 
  -3  10  15       16.81       23.89     11.97 o 
  -2  10  15       62.93       47.83     10.91 o 
  -1  10  15       22.41       28.90      7.43 o 
   0  10  15      198.17      197.91     13.79 o 
   1  10  15       22.41       25.71      6.03 o 
   2  10  15       62.93       66.38      9.14 o 
   3  10  15       16.81       25.06      6.17 o 
   4  10  15       67.35       65.98     12.52 o 
  -3  11  15        8.08       25.54      9.88 o 
  -2  11  15       51.48       55.03     10.93 o 
  -1  11  15       20.40       44.06      9.47 o 
   0  11  15        6.34       -3.03      5.69 o 
   1  11  15       20.40       22.26     10.62 o 
   2  11  15       51.48       61.20      9.61 o 
   3  11  15        8.08       15.54      5.33 o 
  -1  12  15       97.31      118.85     12.57 o 
   0  12  15       21.14       32.72     13.10 o 
   1  12  15       97.31      132.26     14.99 o 
   0   0  16       25.83       33.59      7.73 o 
   1   0  16      610.39      609.88     19.11 o 
   2   0  16        6.76        1.94      4.08 o 
   3   0  16       68.89       67.58      7.88 o 
   4   0  16       78.93      110.70     19.75 o 
   5   0  16        1.82        4.71      6.15 o 
   6   0  16       35.33       41.76     14.49 o 
   7   0  16        1.53        7.55     21.82 o 
  -7   1  16       25.97       27.24     13.82 o 
  -6   1  16       90.54      113.38     12.00 o 
  -5   1  16      154.45      161.00     13.00 o 
  -4   1  16      363.03      356.27     14.87 o 
  -3   1  16       39.24       36.30      6.43 o 
  -2   1  16      559.03      559.19     18.37 o 
  -1   1  16       16.02       13.07      5.32 o 
   0   1  16       11.31       11.00      5.07 o 
   1   1  16       16.02       17.67      5.62 o 
   2   1  16      559.03      567.43     18.27 o 
   3   1  16       39.24       37.91      6.54 o 
   4   1  16      363.03      367.98     14.30 o 
   5   1  16      154.45      124.57     16.36 o 
   6   1  16       90.54       81.59     10.81 o 
   7   1  16       25.97       30.76      8.67 o 
  -7   2  16        7.58        7.52     12.02 o 
  -6   2  16       45.46       50.96      9.42 o 
  -5   2  16      151.02      157.32     13.78 o 
  -4   2  16       16.58       30.09      6.29 o 
  -3   2  16       25.58       26.49      6.40 o 
  -2   2  16       57.14       54.06      7.71 o 
  -1   2  16      102.49      104.99      9.34 o 
   0   2  16       25.17       23.12      5.93 o 
   1   2  16      102.49       92.65      9.16 o 
   2   2  16       57.14       65.82      9.73 o 
   3   2  16       25.58       35.86      8.01 o 
   4   2  16       16.58       14.48      6.73 o 
   5   2  16      151.02      149.42     19.11 o 
   6   2  16       45.46       42.29      7.83 o 
   7   2  16        7.58        9.45      6.41 o 
  -7   3  16        8.60      -10.68     11.19 o 
  -6   3  16       35.54       35.73      6.97 o 
  -5   3  16      203.11      198.17     12.57 o 
  -4   3  16       29.03       31.45      6.60 o 
  -3   3  16      216.42      213.30     28.18 o 
  -2   3  16       15.96       14.90      5.23 o 
  -1   3  16      142.92      119.01     11.07 o 
   0   3  16        1.34       -2.86      4.41 o 
   1   3  16      142.92      140.70     10.55 o 
   2   3  16       15.96        6.77      6.33 o 
   3   3  16      216.42      206.07     14.84 o 
   4   3  16       29.03       30.60      7.77 o 
   5   3  16      203.11      163.62     14.49 o 
   6   3  16       35.54       44.01     18.96 o 
   7   3  16        8.60        0.08      5.77 o 
  -7   4  16       33.90       43.65      8.95 o 
  -6   4  16       17.30       16.35      5.97 o 
  -5   4  16       29.25       32.66      7.84 o 
  -4   4  16        8.51       10.32      5.44 o 
  -3   4  16       65.83       91.60      9.62 o 
  -2   4  16       81.02      102.92      9.61 o 
  -1   4  16      470.97      470.86     17.30 o 
   0   4  16        0.83        6.21      4.79 o 
   1   4  16      470.97      483.38     17.25 o 
   2   4  16       81.02       91.57      9.14 o 
   3   4  16       65.83       73.33      8.30 o 
   4   4  16        8.51        6.91      6.30 o 
   5   4  16       29.25       46.61      8.17 o 
   6   4  16       17.30       24.93      8.83 o 
   7   4  16       33.90       61.73     13.18 o 
  -7   5  16       18.35       26.90      7.52 o 
  -6   5  16       44.94       57.22      8.19 o 
  -5   5  16       37.71       27.30      9.20 o 
  -4   5  16        0.37        0.60      4.04 o 
  -3   5  16       59.65       63.59     12.08 o 
  -2   5  16       30.35       23.66      6.26 o 
  -1   5  16       10.14       15.25      5.80 o 
   0   5  16      248.39      279.63     22.10 o 
   1   5  16       10.14        9.21      5.35 o 
   2   5  16       30.35       30.85      5.74 o 
   3   5  16       59.65       61.38      7.16 o 
   4   5  16        0.37       -3.75      6.31 o 
   5   5  16       37.71       38.96     16.21 o 
   6   5  16       44.94       51.80     12.96 o 
   7   5  16       18.35       42.60     11.89 o 
  -6   6  16      228.51      219.20     14.51 o 
  -5   6  16        0.85       13.98      5.54 o 
  -4   6  16       91.93      101.16     10.61 o 
  -3   6  16       54.68       60.18      8.26 o 
  -2   6  16      181.16      182.81     12.51 o 
  -1   6  16        2.67        5.95      5.34 o 
   0   6  16        8.42       12.33      4.79 o 
   1   6  16        2.67        1.87      8.17 o 
   2   6  16      181.16      180.63     10.42 o 
   3   6  16       54.68       61.27      8.73 o 
   4   6  16       91.93       82.50      9.71 o 
   5   6  16        0.85        9.39     11.54 o 
   6   6  16      228.51      259.06     28.40 o 
  -6   7  16       42.17       51.01     12.12 o 
  -5   7  16        1.61        9.69      5.07 o 
  -4   7  16        3.08        6.07      4.92 o 
  -3   7  16       36.91       48.70      7.19 o 
  -2   7  16       74.87       66.50      9.08 o 
  -1   7  16       20.24       25.32      5.59 o 
   0   7  16        0.23       -0.15      4.34 o 
   1   7  16       20.24       21.92      5.23 o 
   2   7  16       74.87       68.04      7.61 o 
   3   7  16       36.91       46.90      7.92 o 
   4   7  16        3.08       -4.93      4.93 o 
   5   7  16        1.61       -2.90     11.73 o 
   6   7  16       42.17       59.29     14.06 o 
  -5   8  16       24.00       22.33      9.14 o 
  -4   8  16       48.85       66.93      8.99 o 
  -3   8  16      105.90      112.09     10.70 o 
  -2   8  16       29.42       29.30     10.55 o 
  -1   8  16      126.69      130.93     11.62 o 
   0   8  16        0.05       -0.07      4.53 o 
   1   8  16      126.69      123.37      9.61 o 
   2   8  16       29.42       25.88      6.88 o 
   3   8  16      105.90       96.31     10.08 o 
   4   8  16       48.85       77.75     12.33 o 
   5   8  16       24.00       34.84     16.21 o 
  -4   9  16       16.85       15.94     15.42 o 
  -3   9  16       21.71       21.52      8.87 o 
  -2   9  16       42.75       38.62      9.76 o 
  -1   9  16       45.72       55.87      9.12 o 
   0   9  16       32.29       32.48      6.60 o 
   1   9  16       45.72       51.20      6.92 o 
   2   9  16       42.75       33.34      7.57 o 
   3   9  16       21.71       24.93      7.10 o 
   4   9  16       16.85       36.03     16.71 o 
  -3  10  16       80.97       87.63     11.90 o 
  -2  10  16       27.87       41.02     13.76 o 
  -1  10  16       74.77       84.38     10.55 o 
   0  10  16        6.62        8.46      6.71 o 
   1  10  16       74.77       69.75     10.04 o 
   2  10  16       27.87       26.36      7.64 o 
   3  10  16       80.97       76.04     13.24 o 
  -2  11  16        4.42       23.10      7.45 o 
  -1  11  16       46.45       66.49     12.42 o 
   0  11  16       43.67       82.05     10.40 o 
   1  11  16       46.45       51.60     17.32 o 
   2  11  16        4.42       11.50      6.72 o 
   1   0  17        7.40        0.93      5.94 o 
   2   0  17       14.96        7.94      9.80 o 
   3   0  17       24.95       28.89      8.59 o 
   4   0  17        0.43       -0.33      4.33 o 
   5   0  17       38.25       45.77      9.14 o 
   6   0  17        0.00       -0.56     10.39 o 
   7   0  17        2.31       11.32      5.00 o 
  -7   1  17       24.97       15.86     13.10 o 
  -6   1  17       11.15       25.31     13.07 o 
  -5   1  17      323.58      351.73     30.92 o 
  -4   1  17      238.52      253.16     24.82 o 
  -3   1  17       42.33       41.17      7.02 o 
  -2   1  17       29.24       26.99      6.36 o 
  -1   1  17      226.36      246.87     12.97 o 
   0   1  17      603.40      613.22     22.42 o 
   1   1  17      226.36      229.72     15.43 o 
   2   1  17       29.24       15.55      5.72 o 
   3   1  17       42.33       35.38      6.53 o 
   4   1  17      238.52      249.12     12.68 o 
   5   1  17      323.58      347.12     18.10 o 
   6   1  17       11.15       28.43      8.17 o 
   7   1  17       24.97       24.16      8.72 o 
  -7   2  17        9.31       10.47     13.69 o 
  -6   2  17       74.28       99.38     12.37 o 
  -5   2  17       63.07       77.95      9.73 o 
  -4   2  17       40.54       40.85      7.16 o 
  -3   2  17       22.20       21.33      5.75 o 
  -2   2  17      225.24      224.04     12.73 o 
  -1   2  17      322.94      320.16     14.15 o 
   0   2  17      429.48      391.95     15.83 o 
   1   2  17      322.94      314.61     14.27 o 
   2   2  17      225.24      225.93     15.30 o 
   3   2  17       22.20       22.04     19.45 o 
   4   2  17       40.54       59.90      9.81 o 
   5   2  17       63.07       61.65     15.62 o 
   6   2  17       74.28       80.89     11.20 o 
   7   2  17        9.31       18.12      9.64 o 
  -7   3  17       48.84       49.55     16.69 o 
  -6   3  17       24.68       29.37      8.64 o 
  -5   3  17       39.30       44.40      7.79 o 
  -4   3  17      173.46      183.98     12.87 o 
  -3   3  17        6.71        2.82     10.28 o 
  -2   3  17       33.48       50.63      9.19 o 
  -1   3  17       13.67       16.86      5.34 o 
   0   3  17      681.84      617.24     20.19 o 
   1   3  17       13.67       16.21      5.95 o 
   2   3  17       33.48       42.13      7.41 o 
   3   3  17        6.71        9.14      8.99 o 
   4   3  17      173.46      206.33     15.09 o 
   5   3  17       39.30       41.28      8.48 o 
   6   3  17       24.68       30.84      8.03 o 
   7   3  17       48.84       57.28     13.21 o 
  -6   4  17      130.32      120.80     11.38 o 
  -5   4  17       48.16       66.04     15.58 o 
  -4   4  17       65.09       71.54      9.09 o 
  -3   4  17      153.00      142.31     11.40 o 
  -2   4  17      222.79      213.64     13.10 o 
  -1   4  17       91.02       86.43      9.44 o 
   0   4  17       56.96       66.01      8.63 o 
   1   4  17       91.02      104.65     12.57 o 
   2   4  17      222.79      218.31     13.06 o 
   3   4  17      153.00      152.91     13.33 o 
   4   4  17       65.09       73.01     11.74 o 
   5   4  17       48.16       38.63      8.19 o 
   6   4  17      130.32      100.84     17.50 o 
  -6   5  17       12.96       18.01      6.18 o 
  -5   5  17       42.56       44.14      7.76 o 
  -4   5  17        8.76       19.01      7.96 o 
  -3   5  17      205.46      209.30     14.01 o 
  -2   5  17       17.23       24.58      7.90 o 
  -1   5  17      130.15      126.26     11.07 o 
   0   5  17      117.62      110.72     10.57 o 
   1   5  17      130.15      142.72     11.23 o 
   2   5  17       17.23        9.35      5.81 o 
   3   5  17      205.45      195.08     11.15 o 
   4   5  17        8.76        2.36      6.57 o 
   5   5  17       42.56       32.99      7.52 o 
   6   5  17       12.96       29.20      9.26 o 
  -6   6  17       34.88       41.13      7.51 o 
  -5   6  17        0.49        2.28      7.83 o 
  -4   6  17       72.73       79.86      9.46 o 
  -3   6  17      301.93      324.05     15.24 o 
  -2   6  17       75.67       72.80      8.71 o 
  -1   6  17       95.95      112.02     10.91 o 
   0   6  17      307.51      325.40     15.35 o 
   1   6  17       95.95      118.92      9.19 o 
   2   6  17       75.67       69.37      7.63 o 
   3   6  17      301.93      281.09     14.92 o 
   4   6  17       72.73       69.24     11.41 o 
   5   6  17        0.49       -7.30     10.98 o 
   6   6  17       34.88       43.91     11.68 o 
  -5   7  17        7.52        9.03     10.87 o 
  -4   7  17       69.74       76.97      8.84 o 
  -3   7  17       38.77       48.18      7.29 o 
  -2   7  17       90.17      107.32     16.72 o 
  -1   7  17      164.74      164.10     10.60 o 
   0   7  17        2.42        1.96      5.12 o 
   1   7  17      164.74      166.15     10.69 o 
   2   7  17       90.17       98.40      8.85 o 
   3   7  17       38.77       35.13      7.59 o 
   4   7  17       69.74       90.29     10.58 o 
   5   7  17        7.52       10.79     13.02 o 
  -4   8  17        1.99        6.83      7.72 o 
  -3   8  17       20.23       27.65      8.22 o 
  -2   8  17      117.34      123.09     11.47 o 
  -1   8  17       61.11       57.30      9.13 o 
   0   8  17      151.89      152.17     10.79 o 
   1   8  17       61.11       52.17      7.51 o 
   2   8  17      117.34      119.18     11.31 o 
   3   8  17       20.23       16.11      6.72 o 
   4   8  17        1.99       -2.37      7.53 o 
  -4   9  17      122.67      133.07     12.11 o 
  -3   9  17       11.17       16.11     11.61 o 
  -2   9  17       65.13       69.74      9.57 o 
  -1   9  17        1.45        0.36      6.21 o 
   0   9  17      118.72      121.93     11.75 o 
   1   9  17        1.45        3.55      5.13 o 
   2   9  17       65.13       78.29     10.06 o 
   3   9  17       11.17        2.53      8.84 o 
   4   9  17      122.67      145.93     19.67 o 
  -2  10  17       11.57        9.09      6.80 o 
  -1  10  17       12.21       31.92      7.37 o 
   0  10  17       18.27       19.04      7.49 o 
   1  10  17       12.21        4.58      6.57 o 
   2  10  17       11.57       14.15      6.56 o 
   0   0  18       11.06       -0.81      7.78 o 
   1   0  18        0.22       -4.03      4.03 o 
   2   0  18      214.91      224.32     13.39 o 
   3   0  18      188.00      203.45     15.29 o 
   4   0  18      308.59      331.67     18.89 o 
   5   0  18       16.10       29.52      8.49 o 
   6   0  18       21.62        4.78     12.35 o 
  -6   1  18       76.04      100.46     19.89 o 
  -5   1  18       21.49       25.17      8.85 o 
  -4   1  18       50.52       60.63      8.40 o 
  -3   1  18       57.73       58.91      8.32 o 
  -2   1  18       10.26        3.03      4.75 o 
  -1   1  18        1.51       10.91      4.91 o 
   0   1  18      258.59      275.75     14.09 o 
   1   1  18        1.51        3.63      6.87 o 
   2   1  18       10.26        3.02      8.31 o 
   3   1  18       57.73       69.51     17.51 o 
   4   1  18       50.52       59.55     10.56 o 
   5   1  18       21.49        1.77      6.81 o 
   6   1  18       76.04       61.33     17.26 o 
  -6   2  18       48.86       83.71     15.90 o 
  -5   2  18       28.77       27.56      6.82 o 
  -4   2  18       37.37       38.88      8.82 o 
  -3   2  18       34.90       28.77      6.95 o 
  -2   2  18       15.42       11.29      5.40 o 
  -1   2  18      114.67      121.58     13.99 o 
   0   2  18       21.59       20.41      6.26 o 
   1   2  18      114.67      118.88     11.09 o 
   2   2  18       15.42       10.61      7.35 o 
   3   2  18       34.90       54.47      9.95 o 
   4   2  18       37.37       51.41      9.95 o 
   5   2  18       28.77       32.34     13.69 o 
   6   2  18       48.86       31.09      9.50 o 
  -6   3  18      130.20      151.67     14.97 o 
  -5   3  18       51.01       66.93      8.97 o 
  -4   3  18       53.37       68.55     10.55 o 
  -3   3  18       80.96       79.69      9.40 o 
  -2   3  18       63.93       53.45      7.79 o 
  -1   3  18      104.26      124.19     10.63 o 
   0   3  18      169.69      169.63     12.28 o 
   1   3  18      104.26      110.46     10.03 o 
   2   3  18       63.93       66.82      9.47 o 
   3   3  18       80.96       84.92     11.63 o 
   4   3  18       53.37       56.75     10.22 o 
   5   3  18       51.01       47.34      9.51 o 
   6   3  18      130.20      132.82     14.14 o 
  -6   4  18       26.31       35.61      7.40 o 
  -5   4  18        6.54       13.10      5.98 o 
  -4   4  18      103.62      112.37     10.82 o 
  -3   4  18        2.09       -4.33      4.33 o 
  -2   4  18       37.54       37.34      6.64 o 
  -1   4  18       70.95       82.54     17.16 o 
   0   4  18      189.25      224.32     16.80 o 
   1   4  18       70.95       63.12      8.67 o 
   2   4  18       37.54       37.88      7.64 o 
   3   4  18        2.09        6.06      8.88 o 
   4   4  18      103.62      107.04     13.37 o 
   5   4  18        6.54        6.07      4.97 o 
   6   4  18       26.31       45.17      9.98 o 
  -5   5  18      117.68      131.66     15.57 o 
  -4   5  18       13.01       26.55      6.62 o 
  -3   5  18      136.63      156.32     12.49 o 
  -2   5  18      128.47      134.17     11.24 o 
  -1   5  18      361.19      364.95     16.19 o 
   0   5  18        0.18       -1.34      7.68 o 
   1   5  18      361.19      349.42     15.91 o 
   2   5  18      128.47      115.03     10.86 o 
   3   5  18      136.63      160.70     11.21 o 
   4   5  18       13.01        1.69     10.91 o 
   5   5  18      117.68      132.86     13.94 o 
  -5   6  18       34.39       52.33     12.62 o 
  -4   6  18       37.54       55.86      8.34 o 
  -3   6  18       15.12       28.78      5.77 o 
  -2   6  18        5.85       19.68      5.47 o 
  -1   6  18       50.23       52.80      8.38 o 
   0   6  18       28.80       23.94      7.53 o 
   1   6  18       50.23       52.84      7.05 o 
   2   6  18        5.85        4.94      4.80 o 
   3   6  18       15.12       20.49      7.63 o 
   4   6  18       37.54       44.22     10.22 o 
   5   6  18       34.39       81.35     20.32 o 
  -4   7  18       63.02       60.37      8.19 o 
  -3   7  18        8.89       33.17     11.19 o 
  -2   7  18       53.11       50.01     11.79 o 
  -1   7  18      181.79      185.38     13.49 o 
   0   7  18      114.41      129.76      9.96 o 
   1   7  18      181.79      188.09     11.66 o 
   2   7  18       53.11       50.61      7.32 o 
   3   7  18        8.89        6.51      7.18 o 
   4   7  18       63.02       66.08      9.70 o 
  -4   8  18       42.93       56.94      9.36 o 
  -3   8  18       15.05       23.11      5.40 o 
  -2   8  18       23.68       47.84      7.79 o 
  -1   8  18        9.68        5.47      6.24 o 
   0   8  18      104.90      112.81      9.85 o 
   1   8  18        9.68        5.11      5.27 o 
   2   8  18       23.68       24.45      7.47 o 
   3   8  18       15.05       20.85      7.45 o 
  -2   9  18        2.84        5.64      7.21 o 
  -1   9  18       74.90       74.23     10.20 o 
   0   9  18       53.26       49.77     11.11 o 
   1   9  18       74.90       78.28     10.61 o 
   2   9  18        2.84       -3.48      5.97 o 
   1   0  19        6.61        9.32      6.18 o 
   2   0  19      328.44      352.03     17.07 o 
   3   0  19       31.09       33.47      6.87 o 
   4   0  19       10.00       22.51      9.68 o 
   5   0  19      132.29      174.17     17.42 o 
   6   0  19       80.03       87.82     19.30 o 
  -6   1  19        2.12      -11.81     11.81 o 
  -5   1  19       37.16       17.84     23.46 o 
  -4   1  19        2.24       19.02      5.59 o 
  -3   1  19       39.61       59.35      8.37 o 
  -2   1  19      113.33      101.40     13.81 o 
  -1   1  19       57.47       70.08      8.74 o 
   0   1  19       64.02       62.08      8.26 o 
   1   1  19       57.47       70.69     11.02 o 
   2   1  19      113.33      125.08     13.93 o 
   3   1  19       39.61       38.88      9.27 o 
   4   1  19        2.24        1.93     10.79 o 
   5   1  19       37.16       34.44     14.90 o 
   6   1  19        2.12       22.38     12.70 o 
  -5   2  19        0.81        2.79      6.28 o 
  -4   2  19       29.45       28.76      6.76 o 
  -3   2  19       98.07      114.92     10.94 o 
  -2   2  19      161.82      157.96     20.25 o 
  -1   2  19       74.69       77.97      8.83 o 
   0   2  19       11.36       11.44      5.51 o 
   1   2  19       74.69       91.00     14.86 o 
   2   2  19      161.82      189.73     15.97 o 
   3   2  19       98.07      100.60     12.73 o 
   4   2  19       29.45       24.84      7.95 o 
   5   2  19        0.81      -11.54     11.54 o 
  -5   3  19      108.16      136.33     15.16 o 
  -4   3  19       11.85       11.42      7.39 o 
  -3   3  19       36.23       30.88     11.16 o 
  -2   3  19       36.98       44.14      7.24 o 
  -1   3  19      144.26      172.24     16.71 o 
   0   3  19       13.63       23.37      6.44 o 
   1   3  19      144.26      161.46     12.16 o 
   2   3  19       36.98       42.57     13.23 o 
   3   3  19       36.23       34.29      9.15 o 
   4   3  19       11.85        8.41      7.35 o 
   5   3  19      108.16      109.54     12.52 o 
  -5   4  19       11.37       25.92      6.27 o 
  -4   4  19        4.23       14.07      5.73 o 
  -3   4  19       80.90       92.53     11.98 o 
  -2   4  19       77.30       73.65     10.26 o 
  -1   4  19       19.47       27.68      6.08 o 
   0   4  19        0.27        0.77      5.03 o 
   1   4  19       19.47       19.93      7.11 o 
   2   4  19       77.30       79.07      9.98 o 
   3   4  19       80.90       86.03     16.16 o 
   4   4  19        4.23        2.97      6.95 o 
   5   4  19       11.37       10.64     10.04 o 
  -5   5  19       56.36       59.75      8.64 o 
  -4   5  19      148.30      162.45     13.13 o 
  -3   5  19       99.61      110.10     13.10 o 
  -2   5  19       16.92       27.29      6.04 o 
  -1   5  19       76.06       81.61      9.67 o 
   0   5  19      194.63      216.88     14.14 o 
   1   5  19       76.06       77.66      9.87 o 
   2   5  19       16.92       17.18      6.97 o 
   3   5  19       99.61       92.21     10.39 o 
   4   5  19      148.30      165.64     16.64 o 
   5   5  19       56.36       70.02     12.49 o 
  -4   6  19       19.05       23.54      6.37 o 
  -3   6  19       14.11       20.15      5.39 o 
  -2   6  19       20.58       30.19      7.52 o 
  -1   6  19       11.98       15.00      5.94 o 
   0   6  19        1.57        1.07      6.36 o 
   1   6  19       11.98       18.18      5.43 o 
   2   6  19       20.58       18.33      6.05 o 
   3   6  19       14.11       19.98      7.49 o 
   4   6  19       19.05       10.86      8.50 o 
  -3   7  19       28.67       37.83      6.76 o 
  -2   7  19       52.87       78.04     21.89 o 
  -1   7  19       19.08       21.74      9.37 o 
   0   7  19      318.25      329.75     14.59 o 
   1   7  19       19.08       20.62      6.91 o 
   2   7  19       52.87       49.99      7.52 o 
   3   7  19       28.67       21.53      7.51 o 
  -2   8  19        7.36       21.03      7.49 o 
  -1   8  19        5.63       11.52      6.78 o 
   0   8  19       24.55       30.56      8.93 o 
   1   8  19        5.63        4.16      5.46 o 
   2   8  19        7.36        5.97      6.75 o 
   0   0  20       25.43       26.49     10.20 o 
   1   0  20       46.26       47.58      9.29 o 
   2   0  20        1.17        3.51      4.94 o 
   3   0  20      115.41      160.28     12.70 o 
   4   0  20        2.79        5.81     15.43 o 
   5   0  20       13.06       12.28     12.01 o 
  -5   1  20       16.09       18.96     11.76 o 
  -4   1  20       28.94       35.27      8.21 o 
  -3   1  20      176.19      209.06     14.11 o 
  -2   1  20       41.89       54.64      8.11 o 
  -1   1  20       18.02       25.89      6.04 o 
   0   1  20      103.01      106.80     12.47 o 
   1   1  20       18.02       25.45     14.64 o 
   2   1  20       41.90       35.06     10.05 o 
   3   1  20      176.19      210.71     17.18 o 
   4   1  20       28.94       30.13      9.11 o 
   5   1  20       16.09        4.99     13.23 o 
  -5   2  20       13.35       13.08     11.62 o 
  -4   2  20       18.70       13.40      6.05 o 
  -3   2  20        5.26       14.44      8.32 o 
  -2   2  20      184.29      220.13     14.22 o 
  -1   2  20       70.74       73.64      8.71 o 
   0   2  20       26.21       25.40     10.09 o 
   1   2  20       70.74       70.96     16.49 o 
   2   2  20      184.29      195.89     16.96 o 
   3   2  20        5.26        9.70      7.93 o 
   4   2  20       18.70       28.76      9.27 o 
   5   2  20       13.35       13.66     13.45 o 
  -4   3  20      102.05      120.27     13.51 o 
  -3   3  20       66.41       75.27      9.46 o 
  -2   3  20      102.57      101.47      9.81 o 
  -1   3  20       49.98       55.62     10.72 o 
   0   3  20      123.43      127.31     13.04 o 
   1   3  20       49.98       64.87     14.39 o 
   2   3  20      102.57       94.51     12.92 o 
   3   3  20       66.41       71.42     24.38 o 
   4   3  20      102.05       84.25     18.22 o 
  -4   4  20       33.82       26.13      6.58 o 
  -3   4  20       31.69       38.18      7.41 o 
  -2   4  20        3.57        6.66      4.26 o 
  -1   4  20      145.23      168.41     14.98 o 
   0   4  20      130.29      137.29     11.91 o 
   1   4  20      145.23      126.63     12.33 o 
   2   4  20        3.57       -1.44      5.88 o 
   3   4  20       31.69       30.90      9.03 o 
   4   4  20       33.82       26.45      8.67 o 
  -4   5  20       36.22       23.94     16.94 o 
  -3   5  20       38.84       47.53     12.33 o 
  -2   5  20       90.12      125.81     14.85 o 
  -1   5  20      312.75      363.22     20.43 o 
   0   5  20        1.49       -0.89      7.50 o 
   1   5  20      312.75      364.84     17.47 o 
   2   5  20       90.12      110.02     11.56 o 
   3   5  20       38.84       43.69     10.42 o 
  -3   6  20       14.51       38.57     14.49 o 
  -2   6  20       56.05       59.78      7.83 o 
  -1   6  20      157.21      164.93     13.41 o 
   0   6  20       52.05       48.84      8.85 o 
   1   6  20      157.21      159.33     11.52 o 
   2   6  20       56.05       45.99      7.48 o 
   3   6  20       14.51       30.27      8.15 o 
  -2   7  20       10.31       17.41     10.90 o 
  -1   7  20      174.18      174.63     13.99 o 
   0   7  20       63.92       63.73      7.88 o 
   1   7  20      174.18      174.51     12.01 o 
   2   7  20       10.31       -2.74      6.07 o 
   1   0  21       20.39       13.05      8.32 o 
   2   0  21        1.04        1.62     11.02 o 
   3   0  21        0.00        7.46      5.77 o 
   4   0  21       35.33       30.53      9.58 o 
  -4   1  21       17.20       26.84      7.17 o 
  -3   1  21       48.19       56.37      8.76 o 
  -2   1  21       67.96       69.72     16.03 o 
  -1   1  21       54.88       62.75     22.60 o 
   0   1  21       25.57       33.91      7.83 o 
   1   1  21       54.88       50.85     17.63 o 
   2   1  21       67.96       91.03     20.26 o 
   3   1  21       48.19       52.79     14.14 o 
   4   1  21       17.20       35.65     11.41 o 
  -3   2  21        4.30       19.54     10.02 o 
  -2   2  21       12.07       28.20      5.97 o 
  -1   2  21       22.79       21.33      5.22 o 
   0   2  21        6.96       22.12      6.68 o 
   1   2  21       22.79       33.82      8.82 o 
   2   2  21       12.07       17.94      8.17 o 
   3   2  21        4.30        9.75      8.03 o 
  -3   3  21       66.65       80.66     13.89 o 
  -2   3  21        6.03        9.44     10.07 o 
  -1   3  21       36.91       37.42     14.73 o 
   0   3  21        7.71        6.28      5.47 o 
   1   3  21       36.91       53.37     10.59 o 
   2   3  21        6.03       11.48     17.61 o 
   3   3  21       66.65       98.70     13.02 o 
  -3   4  21       78.99       92.74     10.22 o 
  -2   4  21        3.83        7.93      4.48 o 
  -1   4  21       27.14       39.76     11.29 o 
   0   4  21       31.43       34.53     11.43 o 
   1   4  21       27.14       27.78      7.38 o 
   2   4  21        3.83       -6.62      6.62 o 
   3   4  21       78.99       78.57     12.27 o 
  -2   5  21       32.09       38.36      6.71 o 
  -1   5  21        5.22       16.32      7.86 o 
   0   5  21        1.36       15.78      6.01 o 
   1   5  21        5.22       25.19      7.37 o 
   2   5  21       32.09       36.62      8.33 o 
   0   6  21       98.41      118.54      9.98 o 
   0   0  22        0.80        7.78      7.65 o 
   1   0  22        3.37        3.03     17.35 o 
   2   0  22       22.51       22.88     14.13 o 
  -2   1  22       11.24       24.33      6.79 o 
  -1   1  22       74.45      107.52     16.05 o 
   0   1  22      117.15      171.80     16.20 o 
   1   1  22       74.45       73.15     12.06 o 
   2   1  22       11.24       -1.65      7.08 o 
  -2   2  22       63.36       95.83     13.44 o 
  -1   2  22        1.70        5.26      6.12 o 
   0   2  22        7.51       -4.27      4.92 o 
   1   2  22        1.70        9.30      9.07 o 
   2   2  22       63.36       74.53     12.44 o 
  -1   3  22       85.21      123.98     17.51 o 
   0   3  22        9.71       19.24      6.37 o 
   1   3  22       85.21      101.91     16.16 o 
                                                 
